# Supplementary material for: Deficiency of N1-Adenine Methyltransferase Aggravates RNA and Protein Aggregation
Source: Cells. 2025 Sep 2;14(17):1370. doi: 10.3390/cells14171370 (PMC12428715; doi:10.3390/cells14171370)
Supplement: Supplementary file 1 [file cells-14-01370-s001.zip]

Archive with 7 entries (7 files):
- Figure S1.eps
- Figure S2.eps
- Figure S3.eps
- Figure S4.eps
- Figure S5.pdf
- Table S1.xlsx
- Table S2.xlsx
