# Supplementary material for: Deficiency of N1-Adenine Methyltransferase Aggravates RNA and Protein Aggregation
Source: Cells. 2025 Sep 2;14(17):1370. doi: 10.3390/cells14171370 (PMC12428715; doi:10.3390/cells14171370)
Supplement: Supplementary file 1 [file cells-14-01370-s001.zip › Table S1.xlsx]

## Sheet: a.Max Quant proteinGroups
Protein IDs	Majority protein IDs	Peptide counts (all)	Peptide counts (razor+unique)	Peptide counts (unique)	Protein names	Gene names	Number of proteins	Peptides	Razor + unique peptides	Unique peptides	Peptides KD-BG_1	Peptides KD-BG_2	Peptides KD-BG_3	Peptides KD-BG_4	Peptides KD-BG_5	Peptides KD-PD_1	Peptides KD-PD_2	Peptides KD-PD_3	Peptides KD-PD_4	Peptides KD-PD_5	Peptides WT-BG_1	Peptides WT-BG_2	Peptides WT-BG_3	Peptides WT-BG_4	Peptides WT-BG_5	Peptides WT-PD_1	Peptides WT-PD_2	Peptides WT-PD_3	Peptides WT-PD_4	Peptides WT-PD_5	Razor + unique peptides KD-BG_1	Razor + unique peptides KD-BG_2	Razor + unique peptides KD-BG_3	Razor + unique peptides KD-BG_4	Razor + unique peptides KD-BG_5	Razor + unique peptides KD-PD_1	Razor + unique peptides KD-PD_2	Razor + unique peptides KD-PD_3	Razor + unique peptides KD-PD_4	Razor + unique peptides KD-PD_5	Razor + unique peptides WT-BG_1	Razor + unique peptides WT-BG_2	Razor + unique peptides WT-BG_3	Razor + unique peptides WT-BG_4	Razor + unique peptides WT-BG_5	Razor + unique peptides WT-PD_1	Razor + unique peptides WT-PD_2	Razor + unique peptides WT-PD_3	Razor + unique peptides WT-PD_4
A0A024QZ42;O75340;H0Y9X3;A0A087WZ38	A0A024QZ42;O75340	5;5;2;2	5;5;2;2	5;5;2;2	Programmed cell death protein 6	PDCD6	4	5	5	5	1	2	3	4	4	2	2	5	3	3	2	3	1	1	0	1	1	1	1	2	1	2	3	4	4	2	2	5	3	3	2	3	1	1	0	1	1	1	1
A0A024QZP7;P06493;A0A087WZZ9;E5RIU6;K7ELV5;G3V317;F8VXD2;F8VYH9;F8VZZ0;F8VTV8;F8VWX7;F8VZ51;H0YAZ9;Q9BVE2;E7EUK8;E5RGN0;A0A087X209;A0A087WZU2;F5H6Z0;J3QSD7;Q00535;P11802;Q00534;P50750;Q96Q40;O94921;Q07002;Q00536;Q00537;Q9NYV4;Q14004	A0A024QZP7;P06493;A0A087WZZ9;E5RIU6	8;8;6;5;2;1;1;1;1;1;1;1;1;1;1;1;1;1;1;1;1;1;1;1;1;1;1;1;1;1;1	8;8;6;5;2;1;1;1;1;1;1;1;1;1;1;1;1;1;1;1;1;1;1;1;1;1;1;1;1;1;1	6;6;4;3;0;0;0;0;0;0;0;0;0;0;0;0;0;0;0;0;0;0;0;0;0;0;0;0;0;0;0	Cyclin-dependent kinase 1	CDC2;CDK1	31	8	8	6	3	5	6	5	6	7	8	8	8	8	7	7	3	3	3	8	4	6	7	8	3	5	6	5	6	7	8	8	8	8	7	7	3	3	3	8	4	6	7
A0A024R4E5;Q00341;H0Y394;C9JT62;C9JHS7;C9JK79;C9JHZ8;C9JES8;C9JZI8;C9J5E5;C9JIZ1;H7BZC3;H7C2D1;H7C0A4	A0A024R4E5;Q00341;H0Y394	8;8;6;1;1;1;1;1;1;1;1;1;1;1	8;8;6;1;1;1;1;1;1;1;1;1;1;1	8;8;6;1;1;1;1;1;1;1;1;1;1;1	Vigilin	HDLBP	14	8	8	8	1	2	3	3	3	4	4	5	6	6	3	2	2	2	0	3	4	4	5	4	1	2	3	3	3	4	4	5	6	6	3	2	2	2	0	3	4	4	5
A0A024R4M0;P46781;B5MCT8;C9JM19;F2Z3C0;A8MXK4	A0A024R4M0;P46781;B5MCT8;C9JM19	12;12;10;10;4;4	12;12;10;10;4;4	12;12;10;10;4;4	40S ribosomal protein S9	RPS9	6	12	12	12	7	5	9	7	4	12	9	11	11	11	6	6	5	7	6	9	4	7	9	11	7	5	9	7	4	12	9	11	11	11	6	6	5	7	6	9	4	7	9
A0A024R7W5;A0A087X0Q1;A0A087WY31;Q9BYJ9;Q7Z739	A0A024R7W5;A0A087X0Q1;A0A087WY31;Q9BYJ9;Q7Z739	4;4;4;4;4	2;2;2;2;2	2;2;2;2;2	YTH domain-containing family protein 1;YTH domain-containing family protein 3	YTHDF3;YTHDF1	5	4	2	2	0	2	2	2	2	2	3	3	3	3	0	1	0	1	1	2	2	1	2	2	0	1	1	1	1	1	2	1	1	1	0	1	0	1	1	0	1	0	1
A0A0C4DGU3;A0A075B6F6;Q8TCT9	A0A0C4DGU3;A0A075B6F6;Q8TCT9	1;1;1	1;1;1	1;1;1	Minor histocompatibility antigen H13	HM13	3	1	1	1	0	1	0	0	0	1	1	1	1	1	1	0	0	1	1	1	1	1	0	0	0	1	0	0	0	1	1	1	1	1	1	0	0	1	1	1	1	1	0
A0A075B6H6;A0A087X1V9;A0A087X130;A0A087WZW8;A0A087WYL9;A0A087WWV8;A0A087WTX5;P01834	A0A075B6H6;A0A087X1V9;A0A087X130;A0A087WZW8;A0A087WYL9;A0A087WWV8;A0A087WTX5;P01834	1;1;1;1;1;1;1;1	1;1;1;1;1;1;1;1	1;1;1;1;1;1;1;1	Ig kappa chain C region	IGKC;IGKV3-11;IGKV1-8	8	1	1	1	0	0	0	0	0	0	0	0	0	1	0	0	0	0	0	0	0	0	0	0	0	0	0	0	0	0	0	0	0	1	0	0	0	0	0	0	0	0	0
A0A075B6L0;A0A075B6K9;P0CG06;P0CG05;A0A075B6K8;A0A0B4J231;A0A087WWC9;A0A087WXC3;A0A087WWU7;A0A087WYN7;A0A087WWT5;A0A087WU42;A0A087X2A1;A0A087WYR4;A0A087WX49;P0CG04;P0CF74;B9A064	A0A075B6L0;A0A075B6K9;P0CG06;P0CG05;A0A075B6K8;A0A0B4J231;A0A087WWC9;A0A087WXC3;A0A087WWU7;A0A087WYN7;A0A087WWT5;A0A087WU42;A0A087X2A1;A0A087WYR4;A0A087WX49;P0CG04;P0CF74;B9A064	2;2;2;2;1;1;1;1;1;1;1;1;1;1;1;1;1;1	2;2;2;2;1;1;1;1;1;1;1;1;1;1;1;1;1;1	2;2;2;2;1;1;1;1;1;1;1;1;1;1;1;1;1;1	Ig lambda-3 chain C regions;Ig lambda-2 chain C regions;Ig lambda-1 chain C regions;Ig lambda-6 chain C region;Immunoglobulin lambda-like polypeptide 5	IGLC3;IGLC2;IGLC1;IGLL5;IGLC6	18	2	2	2	0	1	1	2	0	1	1	1	1	1	1	1	0	0	0	0	1	0	0	0	0	1	1	2	0	1	1	1	1	1	1	1	0	0	0	0	1	0	0
H0YN88;A0A075B716;P08708;H0YN73;H3BNC9	H0YN88;A0A075B716;P08708;H0YN73	4;4;4;3;1	4;4;4;3;1	4;4;4;3;1	40S ribosomal protein S17	RPS17	5	4	4	4	3	2	2	3	2	4	4	4	4	4	2	2	2	1	2	2	2	2	3	3	3	2	2	3	2	4	4	4	4	4	2	2	2	1	2	2	2	2	3
A0A075B756;Q8TD94	A0A075B756;Q8TD94	1;1	1;1	1;1	Krueppel-like factor 14	KLF14	2	1	1	1	0	1	1	1	0	0	1	0	1	1	1	1	1	1	1	1	0	0	1	1	0	1	1	1	0	0	1	0	1	1	1	1	1	1	1	1	0	0	1
A0A087WT08;Q9UK13;Q9NZL3	A0A087WT08;Q9UK13;Q9NZL3	1;1;1	1;1;1	1;1;1	Zinc finger protein 221;Zinc finger protein 224	ZNF221;ZNF224	3	1	1	1	0	0	0	0	0	0	0	0	1	0	0	0	0	0	0	1	0	0	0	0	0	0	0	0	0	0	0	0	1	0	0	0	0	0	0	1	0	0	0
A0A087WW69;F8W8L6;A0A087WTA5;E7ERK9;Q9UI10	A0A087WW69;F8W8L6;A0A087WTA5;E7ERK9;Q9UI10	1;1;1;1;1	1;1;1;1;1	1;1;1;1;1	Translation initiation factor eIF-2B subunit delta	EIF2B4	5	1	1	1	0	1	1	1	1	1	1	1	1	1	1	1	1	1	0	1	1	1	1	1	0	1	1	1	1	1	1	1	1	1	1	1	1	1	0	1	1	1	1
A0A087WTA8;P08123	A0A087WTA8;P08123	2;2	2;2	2;2	Collagen alpha-2(I) chain	COL1A2	2	2	2	2	1	2	2	2	2	2	2	2	2	2	1	2	0	0	2	1	0	0	1	2	1	2	2	2	2	2	2	2	2	2	1	2	0	0	2	1	0	0	1
A0A087WTB6;A2A2R6;Q5JWD1;H0Y7E8;A0A087WZE5;Q5JWE9;H0Y7F4;P11488;P63096;P19087;P09471;P08754;A8MTJ3;P04899;P38405;P63092;Q5JWF2	A0A087WTB6;A2A2R6;Q5JWD1;H0Y7E8;A0A087WZE5;Q5JWE9;H0Y7F4;P11488;P63096;P19087;P09471;P08754;A8MTJ3;P04899;P38405;P63092;Q5JWF2	1;1;1;1;1;1;1;1;1;1;1;1;1;1;1;1;1	1;1;1;1;1;1;1;1;1;1;1;1;1;1;1;1;1	1;1;1;1;1;1;1;1;1;1;1;1;1;1;1;1;1	Guanine nucleotide-binding protein G(t) subunit alpha-1;Guanine nucleotide-binding protein G(i) subunit alpha-1;Guanine nucleotide-binding protein G(t) subunit alpha-2;Guanine nucleotide-binding protein G(o) subunit alpha;Guanine nucleotide-binding protein G(k) subunit alpha;Guanine nucleotide-binding protein G(t) subunit alpha-3;Guanine nucleotide-binding protein G(i) subunit alpha-2;Guanine nuc…	GNAO1;GNAS;GNAT2;GNAT1;GNAI1;GNAI3;GNAT3;GNAI2;GNAL	17	1	1	1	1	1	1	1	1	1	0	1	0	0	0	1	1	1	1	0	0	0	1	0	1	1	1	1	1	1	0	1	0	0	0	1	1	1	1	0	0	0	1
A0A087WTP5;Q12955	A0A087WTP5;Q12955	1;1	1;1	1;1	Ankyrin-3	ANK3	2	1	1	1	0	0	0	0	0	0	0	0	1	1	0	0	0	0	0	0	0	0	0	1	0	0	0	0	0	0	0	0	1	1	0	0	0	0	0	0	0	0	0
A0A087WTT6;P62273	A0A087WTT6;P62273	1;1	1;1	1;1	40S ribosomal protein S29	RPS29	2	1	1	1	0	0	0	0	0	1	0	1	0	0	0	0	0	1	1	0	0	0	1	1	0	0	0	0	0	1	0	1	0	0	0	0	0	1	1	0	0	0	1
A2AAT0;A0A087WTX2;Q92504	A2AAT0;A0A087WTX2;Q92504	1;1;1	1;1;1	1;1;1	Zinc transporter SLC39A7	SLC39A7	3	1	1	1	1	1	1	1	1	1	1	1	1	1	1	1	1	1	1	1	1	1	1	1	1	1	1	1	1	1	1	1	1	1	1	1	1	1	1	1	1	1	1
A0A087WU53;Q9H0U3	A0A087WU53;Q9H0U3	2;2	2;2	2;2	Magnesium transporter protein 1	MAGT1	2	2	2	2	0	0	1	0	0	0	0	0	0	0	0	0	0	0	0	0	0	0	1	1	0	0	1	0	0	0	0	0	0	0	0	0	0	0	0	0	0	0	1
D3TTY5;A0A087WU80;P21580	D3TTY5;A0A087WU80;P21580	1;1;1	1;1;1	1;1;1	Tumor necrosis factor alpha-induced protein 3;A20p50;A20p37	TNFAIP3	3	1	1	1	0	0	0	0	0	1	1	1	1	1	0	0	0	0	0	0	0	1	1	0	0	0	0	0	0	1	1	1	1	1	0	0	0	0	0	0	0	1	1
A0A087WZG9;B4DSP0;A0A087WXK2;A0A087WUL4;A0A087WX23;Q86TG7	A0A087WZG9;B4DSP0;A0A087WXK2;A0A087WUL4;A0A087WX23;Q86TG7	1;1;1;1;1;1	1;1;1;1;1;1	1;1;1;1;1;1	Retrotransposon-derived protein PEG10	PEG10	6	1	1	1	1	1	1	0	1	1	1	1	1	1	1	1	1	1	0	1	1	1	0	1	1	1	1	0	1	1	1	1	1	1	1	1	1	1	0	1	1	1	0
E7ETK0;A0A087WUS0;P62847	E7ETK0;A0A087WUS0;P62847	4;4;4	4;4;4	4;4;4	40S ribosomal protein S24	RPS24	3	4	4	4	2	2	3	2	2	3	1	3	3	2	3	3	2	2	1	3	2	3	3	2	2	2	3	2	2	3	1	3	3	2	3	3	2	2	1	3	2	3	3
A0A087WUT6;O60841	A0A087WUT6;O60841	5;5	5;5	5;5	Eukaryotic translation initiation factor 5B	EIF5B	2	5	5	5	1	1	3	2	3	5	4	4	4	4	4	2	3	1	1	2	2	4	3	2	1	1	3	2	3	5	4	4	4	4	4	2	3	1	1	2	2	4	3
A0A087WUW5;A0A0D9SF20;A6NLN1;P26599;K7ELW5;O95758	A0A087WUW5;A0A0D9SF20;A6NLN1;P26599;K7ELW5;O95758	2;2;2;2;1;1	2;2;2;2;1;1	2;2;2;2;1;1	Polypyrimidine tract-binding protein 1;Polypyrimidine tract-binding protein 3	PTBP1;PTBP3	6	2	2	2	1	1	2	2	2	2	2	2	2	2	2	1	2	1	2	1	0	1	2	2	1	1	2	2	2	2	2	2	2	2	2	1	2	1	2	1	0	1	2
F8W7C6;A0A087WV22;X1WI28;P27635;H7C123;H7C2C5;B8A6G2;A6QRI9;Q96L21	F8W7C6;A0A087WV22;X1WI28;P27635;H7C123;H7C2C5	4;4;4;4;2;2;1;1;1	4;4;4;4;2;2;1;1;1	4;4;4;4;2;2;1;1;1	60S ribosomal protein L10	RPL10	9	4	4	4	1	1	2	2	3	4	3	4	4	4	2	3	2	3	2	3	2	2	4	3	1	1	2	2	3	4	3	4	4	4	2	3	2	3	2	3	2	2	4
A0A087WVP4;A0A087X1R1;P53814;A0A096LNK9	A0A087WVP4;A0A087X1R1;P53814	4;4;4;1	4;4;4;1	4;4;4;1	Smoothelin	SMTN	4	4	4	4	0	0	0	0	0	2	4	4	3	3	1	0	0	0	0	1	2	2	2	1	0	0	0	0	0	2	4	4	3	3	1	0	0	0	0	1	2	2	2
A0A087WVQ6;Q00610;A0A087WX41;P53675;J3KS13;K7EJJ5;J3KRF5;J3KSQ2;F5H5N6	A0A087WVQ6;Q00610	25;25;6;6;5;3;2;1;1	25;25;6;6;5;3;2;1;1	25;25;6;6;5;3;2;1;1	Clathrin heavy chain;Clathrin heavy chain 1	CLTC	9	25	25	25	11	14	16	17	16	17	16	19	17	18	14	13	14	14	11	13	12	8	17	17	11	14	16	17	16	17	16	19	17	18	14	13	14	14	11	13	12	8	17
A0A087WVV2;A0A0A0MRV0;Q9P2E9;F8W7S5;V9GY78	A0A087WVV2;A0A0A0MRV0;Q9P2E9;F8W7S5	6;6;6;5;1	6;6;6;5;1	6;6;6;5;1	Ribosome-binding protein 1	RRBP1	5	6	6	6	1	0	1	0	0	4	2	4	3	3	1	1	0	0	1	3	3	4	1	1	1	0	1	0	0	4	2	4	3	3	1	1	0	0	1	3	3	4	1
H0Y8D1;A6XMV8;Q5NV56;CON__P07477;A0A0J9YYC8;A0A087WW55;A0A0J9YW57;E7EQ64;A6XMV9;A0A0J9YXX4;Q8NHM4;P07478;P07477	H0Y8D1;A6XMV8;Q5NV56;CON__P07477;A0A0J9YYC8;A0A087WW55;A0A0J9YW57;E7EQ64;A6XMV9;A0A0J9YXX4;Q8NHM4;P07478;P07477	1;1;1;1;1;1;1;1;1;1;1;1;1	1;1;1;1;1;1;1;1;1;1;1;1;1	1;1;1;1;1;1;1;1;1;1;1;1;1	Putative trypsin-6;Trypsin-2;Trypsin-1;Alpha-trypsin chain 1;Alpha-trypsin chain 2	PRSS1;TRY8;PRSS3P2;PRSS2	13	1	1	1	1	1	1	1	1	1	1	1	1	1	0	1	0	1	0	1	1	1	1	1	1	1	1	1	1	1	1	1	1	1	0	1	0	1	0	1	1	1	1
A0A087WW66;Q99460	A0A087WW66;Q99460	1;1	1;1	1;1	26S proteasome non-ATPase regulatory subunit 1	PSMD1	2	1	1	1	1	1	0	1	1	1	1	1	1	1	0	1	0	0	0	0	0	1	0	1	1	1	0	1	1	1	1	1	1	1	0	1	0	0	0	0	0	1	0
A0A087WW89;A0A0B4J1Y9	A0A087WW89;A0A0B4J1Y9	1;1	1;1	1;1		IGHV3-72	2	1	1	1	1	1	1	1	1	1	1	1	1	1	1	1	1	1	1	1	0	1	1	1	1	1	1	1	1	1	1	1	1	1	1	1	1	1	1	1	0	1	1
A0A087WWL9;O19617;A2AEA2;P10321;Q29718;P03989;Q31612;F6U0H7;Q31610;P30486;P30480;P30462;P30460;P01889	A0A087WWL9;O19617;A2AEA2;P10321;Q29718;P03989;Q31612	6;5;5;5;3;3;3;2;2;2;2;2;2;2	4;3;3;3;2;2;2;2;2;2;2;2;2;2	1;1;1;1;0;0;0;0;0;0;0;0;0;0	HLA class I histocompatibility antigen, Cw-7 alpha chain;HLA class I histocompatibility antigen, B-82 alpha chain;HLA class I histocompatibility antigen, B-27 alpha chain;HLA class I histocompatibility antigen, B-73 alpha chain	HLA-C;HLA-B	14	6	4	1	1	4	3	2	2	4	4	5	4	4	2	1	2	3	2	3	2	0	1	3	1	3	2	2	1	3	3	4	3	4	2	1	2	2	2	3	1	0	1
A0A087WWU8;Q5HYB6;Q5VU61;D6R904;D6RFM2	A0A087WWU8;Q5HYB6;Q5VU61;D6R904	9;8;7;6;2	6;6;5;3;2	3;3;2;3;2		TPM3;DKFZp686J1372	5	9	6	3	3	4	3	4	4	7	5	5	6	6	6	5	5	4	3	5	2	2	6	4	1	1	1	2	1	4	2	2	3	3	3	2	3	2	1	3	1	1	3
K7EJM5;A0A087WX29;K7EN94;B1AKP7;G3V162;A0A087X260;A0A087WYY0;Q13148;A0A087WXQ5;A0A087WV68;A0A087WW61;A0A087WX67;A0A087WXV3	K7EJM5;A0A087WX29;K7EN94;B1AKP7;G3V162;A0A087X260;A0A087WYY0;Q13148;A0A087WXQ5;A0A087WV68	3;3;3;3;3;3;3;3;2;2;1;1;1	3;3;3;3;3;3;3;3;2;2;1;1;1	3;3;3;3;3;3;3;3;2;2;1;1;1	TAR DNA-binding protein 43	TARDBP	13	3	3	3	3	3	2	1	3	2	2	2	2	2	3	2	1	2	1	3	3	3	2	1	3	3	2	1	3	2	2	2	2	2	3	2	1	2	1	3	3	3	2
A0A087WXM6;J3QQT2;J3KRX5;A0A0A6YYL6;P18621;J3KRB3;A0A087WWH0;J3QS96;J3QLC8;A0A0A0MRF8;A0A087WY81;J3KSJ0	A0A087WXM6;J3QQT2;J3KRX5;A0A0A6YYL6;P18621;J3KRB3;A0A087WWH0;J3QS96;J3QLC8;A0A0A0MRF8;A0A087WY81	6;6;6;6;6;5;5;5;4;4;3;2	6;6;6;6;6;5;5;5;4;4;3;2	6;6;6;6;6;5;5;5;4;4;3;2	60S ribosomal protein L17	RPL17;RPL17-C18orf32	12	6	6	6	3	1	4	1	1	6	4	6	6	5	3	2	1	2	2	4	3	5	4	5	3	1	4	1	1	6	4	6	6	5	3	2	1	2	2	4	3	5	4
A0A087WXT2;O15226	A0A087WXT2;O15226	1;1	1;1	1;1	NF-kappa-B-repressing factor	NKRF	2	1	1	1	0	0	0	0	0	1	1	1	1	1	1	0	0	0	0	0	1	1	1	0	0	0	0	0	0	1	1	1	1	1	1	0	0	0	0	0	1	1	1
H7BXI1;A0A087WXU3;A0FGR8	H7BXI1;A0A087WXU3;A0FGR8	3;3;3	3;3;3	3;3;3	Extended synaptotagmin-2	ESYT2	3	3	3	3	1	0	1	1	1	0	0	1	1	1	0	0	1	3	0	0	1	1	1	1	1	0	1	1	1	0	0	1	1	1	0	0	1	3	0	0	1	1	1
A0A087WXZ3;Q9Y5A9;S4R3V3;S4R3J8	A0A087WXZ3;Q9Y5A9	7;7;2;1	7;7;2;1	5;5;2;1	YTH domain-containing family protein 2	YTHDF2	4	7	7	5	1	3	2	2	1	5	4	6	6	4	1	1	0	0	0	3	3	4	3	4	1	3	2	2	1	5	4	6	6	4	1	1	0	0	0	3	3	4	3
A0A087WY73;Q16378	A0A087WY73;Q16378	2;2	2;2	2;2	Proline-rich protein 4	PRR4	2	2	2	2	0	0	0	0	0	1	1	0	0	0	0	0	1	0	0	0	0	0	0	2	0	0	0	0	0	1	1	0	0	0	0	0	1	0	0	0	0	0	0
A0A087WYC1;P34932;A0A087WTS8	A0A087WYC1;P34932;A0A087WTS8	9;9;7	9;9;7	7;7;5	Heat shock 70 kDa protein 4	HSPA4	3	9	9	7	2	1	2	3	2	5	3	7	7	6	0	0	0	0	0	1	5	2	4	3	2	1	2	3	2	5	3	7	7	6	0	0	0	0	0	1	5	2	4
A0A087WYR0;P09132	A0A087WYR0;P09132	1;1	1;1	1;1	Signal recognition particle 19 kDa protein	SRP19	2	1	1	1	0	0	0	0	0	1	1	1	1	0	0	0	0	0	0	0	0	0	0	0	0	0	0	0	0	1	1	1	1	0	0	0	0	0	0	0	0	0	0
A0A087WYR3;O43399;A0A087WZ51	A0A087WYR3;O43399;A0A087WZ51	4;4;2	4;4;2	4;4;2	Tumor protein D54	TPD52L2	3	4	4	4	1	0	1	0	0	2	1	1	3	1	1	0	1	0	1	0	1	3	0	0	1	0	1	0	0	2	1	1	3	1	1	0	1	0	1	0	1	3	0
A0A087WYT3;Q15185;B4DDC6	A0A087WYT3;Q15185;B4DDC6	4;4;2	4;4;2	4;4;2	Prostaglandin E synthase 3	PTGES3	3	4	4	4	3	1	2	2	2	3	4	4	4	4	3	3	2	3	2	3	4	3	2	3	3	1	2	2	2	3	4	4	4	4	3	3	2	3	2	3	4	3	2
A0A087WYW3;P30414	A0A087WYW3;P30414	1;1	1;1	1;1	NK-tumor recognition protein;Putative peptidyl-prolyl cis-trans isomerase	NKTR	2	1	1	1	1	0	0	1	1	1	1	1	1	0	0	0	0	1	1	0	0	0	0	1	1	0	0	1	1	1	1	1	1	0	0	0	0	1	1	0	0	0	0
A0A087WZH7;P29966	A0A087WZH7;P29966	4;4	4;4	4;4	Myristoylated alanine-rich C-kinase substrate	MARCKS	2	4	4	4	3	2	1	1	1	4	4	4	3	3	3	2	1	1	1	2	4	4	3	4	3	2	1	1	1	4	4	4	3	3	3	2	1	1	1	2	4	4	3
D6R9P3;D6RD18;D6RBZ0;A0A087WZV1;Q99729	D6R9P3;D6RD18;D6RBZ0;A0A087WZV1;Q99729	1;1;1;1;1	1;1;1;1;1	1;1;1;1;1	Heterogeneous nuclear ribonucleoprotein A/B	HNRNPAB	5	1	1	1	1	1	1	1	1	1	1	1	1	1	1	1	1	1	0	1	1	1	1	0	1	1	1	1	1	1	1	1	1	1	1	1	1	1	0	1	1	1	1
A0A0C4DFV9;A0A087X027;Q01105;P0DME0	A0A0C4DFV9;A0A087X027;Q01105;P0DME0	3;3;3;3	3;3;3;3	3;3;3;3	Protein SET;Protein SETSIP	SET;SETSIP	4	3	3	3	2	0	2	1	2	3	2	3	3	3	2	2	1	1	2	2	1	3	3	2	2	0	2	1	2	3	2	3	3	3	2	2	1	1	2	2	1	3	3
A0A087X0D5;P09668	A0A087X0D5;P09668	1;1	1;1	1;1	Pro-cathepsin H;Cathepsin H mini chain;Cathepsin H;Cathepsin H heavy chain;Cathepsin H light chain	CTSH	2	1	1	1	0	0	0	0	0	0	0	0	0	0	1	0	0	0	0	0	0	0	0	0	0	0	0	0	0	0	0	0	0	0	1	0	0	0	0	0	0	0	0
A0A087X0H9;U3KPZ7;Q5T8P6;Q9P2N5	A0A087X0H9;U3KPZ7;Q5T8P6;Q9P2N5	1;1;1;1	1;1;1;1	1;1;1;1	RNA-binding protein 26;RNA-binding protein 27	RBM26;RBM27	4	1	1	1	0	0	1	0	0	1	1	1	1	1	0	0	0	1	0	1	1	1	1	0	0	0	1	0	0	1	1	1	1	1	0	0	0	1	0	1	1	1	1
A0A087X0K9;G5E9E7;G3V1L9;Q07157	A0A087X0K9;G5E9E7;G3V1L9;Q07157	5;5;5;5	5;5;5;5	5;5;5;5	Tight junction protein ZO-1	TJP1	4	5	5	5	1	1	3	3	3	4	3	4	4	5	3	2	3	4	1	3	1	2	4	4	1	1	3	3	3	4	3	4	4	5	3	2	3	4	1	3	1	2	4
A0A087X0N2;O15243	A0A087X0N2;O15243	1;1	1;1	1;1	Leptin receptor gene-related protein	LEPROT	2	1	1	1	0	0	0	0	0	1	0	0	0	1	0	0	0	0	0	0	0	0	1	1	0	0	0	0	0	1	0	0	0	1	0	0	0	0	0	0	0	0	1
A0A087X106;CON__O43790;CON__Q6NT21;CON__P78385;CON__Q14533;O43790;P78385;Q14533;CON__Q61726;CON__P78386;P78386;F5GYI5;A6NCN2	A0A087X106;CON__O43790;CON__Q6NT21;CON__P78385;CON__Q14533;O43790;P78385;Q14533;CON__Q61726;CON__P78386;P78386	4;4;4;4;4;4;4;4;3;3;3;1;1	3;3;3;3;3;3;3;3;2;2;2;1;1	3;3;3;3;3;3;3;3;2;2;2;1;1	Keratin, type II cuticular Hb6;Keratin, type II cuticular Hb3;Keratin, type II cuticular Hb1;Keratin, type II cuticular Hb5	KRT81;KRT86;KRT83;KRT85	13	4	3	3	2	1	1	1	1	1	1	1	3	1	1	1	0	0	0	1	1	1	1	1	1	0	0	0	0	0	0	0	2	0	0	0	0	0	0	0	0	0	0
H7C3I1;F6VDH7;Q3KNR6;A0A087X1H6;Q8IZP2;P50502;Q8NFI4	H7C3I1;F6VDH7;Q3KNR6;A0A087X1H6;Q8IZP2;P50502;Q8NFI4	2;2;2;2;2;2;1	2;2;2;2;2;2;1	2;2;2;2;2;2;1	Putative protein FAM10A4;Hsc70-interacting protein;Putative protein FAM10A5	ST13;ST13P4;ST13P5	7	2	2	2	0	0	1	0	1	1	0	0	1	0	0	0	0	0	0	0	0	0	0	0	0	0	1	0	1	1	0	0	1	0	0	0	0	0	0	0	0	0	0
A0A087X1I3;P31040;D6RFM5	A0A087X1I3;P31040;D6RFM5	2;2;1	2;2;1	2;2;1	Succinate dehydrogenase [ubiquinone] flavoprotein subunit, mitochondrial	SDHA	3	2	2	2	0	0	1	0	0	1	2	2	0	2	0	0	0	0	0	1	1	1	1	0	0	0	1	0	0	1	2	2	0	2	0	0	0	0	0	1	1	1	1
U3KPS3;H3BQH0;A0A087X271;A0A087X1X5;H3BVI6;B4DDF4;B4DUT8;Q99439	U3KPS3;H3BQH0;A0A087X271;A0A087X1X5;H3BVI6;B4DDF4;B4DUT8;Q99439	1;1;1;1;1;1;1;1	1;1;1;1;1;1;1;1	1;1;1;1;1;1;1;1	Calponin;Calponin-2	CNN2	8	1	1	1	0	1	1	0	1	1	1	1	1	1	0	0	0	0	1	0	0	0	0	1	0	1	1	0	1	1	1	1	1	1	0	0	0	0	1	0	0	0	0
A0A087X1Z3;Q9UL46;H0YM70	A0A087X1Z3;Q9UL46;H0YM70	2;2;1	2;2;1	2;2;1	Proteasome activator complex subunit 2	PSME2	3	2	2	2	0	1	0	0	1	1	1	1	1	2	0	1	1	1	0	0	0	0	0	0	0	1	0	0	1	1	1	1	1	2	0	1	1	1	0	0	0	0	0
A0A087X253;P63010;A0A087WYD1;A0A087WU93;A0A087WZQ6	A0A087X253;P63010;A0A087WYD1;A0A087WU93;A0A087WZQ6	5;5;3;3;3	5;5;3;3;3	2;2;1;1;1	AP-2 complex subunit beta	AP2B1	5	5	5	2	2	0	3	3	3	4	4	4	4	4	0	1	0	2	1	1	2	3	2	3	2	0	3	3	3	4	4	4	4	4	0	1	0	2	1	1	2	3	2
I3L192;A0A087X2B5;P35613;R4GN83;R4GMX5;A0A087WUV8	I3L192;A0A087X2B5;P35613;R4GN83;R4GMX5;A0A087WUV8	3;3;3;2;2;2	3;3;3;2;2;2	3;3;3;2;2;2	Basigin	BSG	6	3	3	3	3	1	3	1	2	3	3	3	3	3	0	1	0	2	1	2	2	1	2	1	3	1	3	1	2	3	3	3	3	3	0	1	0	2	1	2	2	1	2
A0A087X2I1;P62333;H0YJD2;H0YJY8;H0YJX2;H0YJE9;H0YJT1;H0YJS8;H0YJC0	A0A087X2I1;P62333;H0YJD2;H0YJY8;H0YJX2;H0YJE9;H0YJT1;H0YJS8;H0YJC0	2;2;1;1;1;1;1;1;1	2;2;1;1;1;1;1;1;1	2;2;1;1;1;1;1;1;1	26S protease regulatory subunit 10B	PSMC6	9	2	2	2	0	1	1	1	1	1	1	1	1	1	0	1	0	0	0	1	0	0	2	1	0	1	1	1	1	1	1	1	1	1	0	1	0	0	0	1	0	0	2
J3QQX0;C9JFE4;A0A096LP07;A0A096LPJ3;A8K070;Q13098	J3QQX0;C9JFE4;A0A096LP07;A0A096LPJ3;A8K070;Q13098	1;1;1;1;1;1	1;1;1;1;1;1	1;1;1;1;1;1	COP9 signalosome complex subunit 1	GPS1	6	1	1	1	0	0	1	1	0	1	0	0	0	1	1	1	0	0	0	1	0	0	1	1	0	0	1	1	0	1	0	0	0	1	1	1	0	0	0	1	0	0	1
A0A0A0MR02;P45880;Q5JSD2;Q5JSD1;A2A3S1	A0A0A0MR02;P45880;Q5JSD2;Q5JSD1;A2A3S1	6;6;5;5;3	6;6;5;5;3	6;6;5;5;3	Voltage-dependent anion-selective channel protein 2	VDAC2	5	6	6	6	2	3	2	3	4	3	2	5	4	4	2	1	4	2	0	2	3	2	1	2	2	3	2	3	4	3	2	5	4	4	2	1	4	2	0	2	3	2	1
A0A0A0MRA5;B7Z4B8;Q9BUJ2;M0R3F1;M0QYZ0;M0QYI8;M0QZV6;M0R0K8;M0R203;M0QYM5	A0A0A0MRA5;B7Z4B8;Q9BUJ2;M0R3F1;M0QYZ0	21;21;21;18;15;5;4;4;3;2	21;21;21;18;15;5;4;4;3;2	21;21;21;18;15;5;4;4;3;2	Heterogeneous nuclear ribonucleoprotein U-like protein 1	HNRNPUL1	10	21	21	21	15	17	19	14	10	17	17	16	15	18	15	15	16	16	11	15	9	12	10	14	15	17	19	14	10	17	17	16	15	18	15	15	16	16	11	15	9	12	10
A0A0A0MRG2;E9PG40;P05067	A0A0A0MRG2;E9PG40;P05067	1;1;1	1;1;1	1;1;1	Amyloid beta A4 protein;N-APP;Soluble APP-alpha;Soluble APP-beta;C99;Beta-amyloid protein 42;Beta-amyloid protein 40;C83;P3(42);P3(40);C80;Gamma-secretase C-terminal fragment 59;Gamma-secretase C-terminal fragment 57;Gamma-secretase C-terminal fragment 50;C31	APP	3	1	1	1	1	0	1	1	1	1	1	1	1	1	1	1	1	1	1	1	1	1	1	1	1	0	1	1	1	1	1	1	1	1	1	1	1	1	1	1	1	1	1
F8WDT3;F8WAV5;F8WAX2;F6S8N6;A0A0A0MRJ6;H7BY58;P22061	F8WDT3;F8WAV5;F8WAX2;F6S8N6;A0A0A0MRJ6;H7BY58;P22061	2;2;2;2;2;2;2	2;2;2;2;2;2;2	2;2;2;2;2;2;2	Protein-L-isoaspartate O-methyltransferase;Protein-L-isoaspartate(D-aspartate) O-methyltransferase	PCMT1	7	2	2	2	2	2	2	2	0	1	2	2	1	2	2	1	1	2	2	0	1	1	1	1	2	2	2	2	0	1	2	2	1	2	2	1	1	2	2	0	1	1	1
A0A0A0MRM9;Q14978	A0A0A0MRM9;Q14978	2;2	2;2	2;2	Nucleolar and coiled-body phosphoprotein 1	NOLC1	2	2	2	2	0	1	1	1	1	0	0	0	0	0	0	0	1	1	0	0	0	0	1	0	0	1	1	1	1	0	0	0	0	0	0	0	1	1	0	0	0	0	1
S4R3N9;A0A0A0MS41;Q9BWM7	S4R3N9;A0A0A0MS41;Q9BWM7	2;2;2	2;2;2	2;2;2	Sideroflexin;Sideroflexin-3	SFXN3	3	2	2	2	0	0	0	0	0	0	0	0	0	0	0	0	0	1	0	0	1	0	0	1	0	0	0	0	0	0	0	0	0	0	0	0	0	1	0	0	1	0	0
A0A0A0MSA9;A0A0C4DG49;P15151	A0A0A0MSA9;A0A0C4DG49;P15151	1;1;1	1;1;1	1;1;1	Poliovirus receptor	PVR	3	1	1	1	0	0	0	1	1	0	0	1	1	1	0	0	0	0	1	0	0	0	0	1	0	0	0	1	1	0	0	1	1	1	0	0	0	0	1	0	0	0	0
H0YD16;A0A0A0MSK5;J3KN66;Q5JTV8	H0YD16;A0A0A0MSK5;J3KN66;Q5JTV8	2;2;2;2	2;2;2;2	2;2;2;2	Torsin-1A-interacting protein 1	TOR1AIP1	4	2	2	2	1	1	1	1	1	0	1	2	1	1	1	0	1	1	0	0	0	0	1	1	1	1	1	1	1	0	1	2	1	1	1	0	1	1	0	0	0	0	1
A0A0A0MSQ0;P13797;H7C4N2;Q14651	A0A0A0MSQ0;P13797;H7C4N2	3;3;2;1	3;3;2;1	3;3;2;1	Plastin-3	PLS3	4	3	3	3	2	2	3	2	3	2	1	3	3	3	1	2	2	1	0	1	1	0	1	1	2	2	3	2	3	2	1	3	3	3	1	2	2	1	0	1	1	0	1
A0A0A0MSW0;Q5T4S7	A0A0A0MSW0;Q5T4S7	1;1	1;1	1;1	E3 ubiquitin-protein ligase UBR4	UBR4	2	1	1	1	0	0	0	0	0	1	0	1	1	1	1	0	0	0	1	0	1	0	1	1	0	0	0	0	0	1	0	1	1	1	1	0	0	0	1	0	1	0	1
E9PKD2;B7ZAV2;H0Y837;A0A0A0MSW3;P35658	E9PKD2;B7ZAV2;H0Y837;A0A0A0MSW3;P35658	1;1;1;1;1	1;1;1;1;1	1;1;1;1;1	Nuclear pore complex protein Nup214	NUP214	5	1	1	1	1	0	1	0	1	1	0	1	1	1	1	0	0	0	0	1	1	1	1	0	1	0	1	0	1	1	0	1	1	1	1	0	0	0	0	1	1	1	1
A0A0A0MT60;Q5T1M5	A0A0A0MT60;Q5T1M5	1;1	1;1	1;1	Peptidyl-prolyl cis-trans isomerase;FK506-binding protein 15	FKBP15	2	1	1	1	0	0	1	1	1	0	0	0	0	0	1	0	1	1	1	1	0	0	1	1	0	0	1	1	1	0	0	0	0	0	1	0	1	1	1	1	0	0	1
A0A0A0MTJ9;Q6PIU2;H7C046	A0A0A0MTJ9;Q6PIU2;H7C046	4;4;2	4;4;2	4;4;2	Neutral cholesterol ester hydrolase 1	NCEH1	3	4	4	4	0	1	1	1	1	0	1	1	1	1	1	1	0	0	1	1	2	1	1	2	0	1	1	1	1	0	1	1	1	1	1	1	0	0	1	1	2	1	1
F5H895;A0A0B4J239;F5GXX5;P61803	F5H895;A0A0B4J239;F5GXX5;P61803	2;2;2;2	2;2;2;2	2;2;2;2	Dolichyl-diphosphooligosaccharide--protein glycosyltransferase subunit DAD1	DAD1	4	2	2	2	2	2	2	2	2	2	2	2	1	2	2	1	0	1	0	1	0	2	0	1	2	2	2	2	2	2	2	2	1	2	2	1	0	1	0	1	0	2	0
F8VV32;A0A0B4J259;P61626	F8VV32;A0A0B4J259;P61626	3;3;3	3;3;3	3;3;3	Lysozyme;Lysozyme C	LYZ	3	3	3	3	3	3	3	3	3	1	1	0	2	2	1	2	2	0	2	1	1	0	1	1	3	3	3	3	3	1	1	0	2	2	1	2	2	0	2	1	1	0	1
A0A0C4DFR6;P55735;A8MXL6;E7ERC8	A0A0C4DFR6;P55735;A8MXL6	5;5;4;1	5;5;4;1	5;5;4;1	Protein SEC13 homolog	SEC13	4	5	5	5	0	1	2	1	1	4	4	3	3	3	2	3	1	1	2	1	2	3	4	0	0	1	2	1	1	4	4	3	3	3	2	3	1	1	2	1	2	3	4
C9J9K3;A6NE09;A0A0C4DG17;P08865;F8WD59;C9JQR9	C9J9K3;A6NE09;A0A0C4DG17;P08865;F8WD59	6;6;6;6;3;1	6;6;6;6;3;1	6;6;6;6;3;1	40S ribosomal protein SA	RPSA;RPSAP58	6	6	6	6	5	6	4	4	4	4	4	4	4	4	3	3	4	5	3	2	1	2	3	2	5	6	4	4	4	4	4	4	4	4	3	3	4	5	3	2	1	2	3
A0A0C4DG44;O43464	A0A0C4DG44;O43464	1;1	1;1	1;1	Serine protease HTRA2, mitochondrial	HTRA2	2	1	1	1	0	0	0	1	1	1	1	1	1	1	0	1	0	0	0	0	1	1	0	1	0	0	0	1	1	1	1	1	1	1	0	1	0	0	0	0	1	1	0
A0A0C4DG89;Q7L014;H0Y9U3;D6RJA6	A0A0C4DG89;Q7L014	3;3;1;1	3;3;1;1	3;3;1;1	Probable ATP-dependent RNA helicase DDX46	DDX46	4	3	3	3	1	2	2	2	2	3	2	2	3	3	1	2	0	0	1	2	2	1	2	2	1	2	2	2	2	3	2	2	3	3	1	2	0	0	1	2	2	1	2
A0A0C4DGA6;Q14527	A0A0C4DGA6;Q14527	2;2	2;2	2;2	Helicase-like transcription factor	HLTF	2	2	2	2	0	1	0	0	0	2	2	2	2	2	1	1	0	1	1	1	0	0	2	1	0	1	0	0	0	2	2	2	2	2	1	1	0	1	1	1	0	0	2
A0A0C4DGB6;CON__P02768-1;P02768;A0A087WWT3;H0YA55;D6RHD5;B7WNR0;C9JKR2;H7C013	A0A0C4DGB6;CON__P02768-1;P02768;A0A087WWT3;H0YA55;D6RHD5;B7WNR0;C9JKR2	9;9;9;6;6;6;6;5;3	5;5;5;3;2;2;2;1;3	5;5;5;3;2;2;2;1;3	Serum albumin	ALB	9	9	5	5	4	9	4	5	5	3	3	6	4	7	6	4	3	6	3	6	4	3	4	4	1	5	0	1	1	0	0	2	0	3	3	0	0	2	0	3	2	0	1
A0A0C4DGS1;P39656;U3KQ84	A0A0C4DGS1;P39656;U3KQ84	4;4;2	4;4;2	4;4;2	Dolichyl-diphosphooligosaccharide--protein glycosyltransferase 48 kDa subunit	DDOST	3	4	4	4	2	2	3	2	2	2	2	3	3	3	1	3	1	0	1	0	3	3	3	3	2	2	3	2	2	2	2	3	3	3	1	3	1	0	1	0	3	3	3
E7ESL0;A0A0C4DGX2;J3KQY1;Q9NWU5	E7ESL0;A0A0C4DGX2;J3KQY1;Q9NWU5	1;1;1;1	1;1;1;1	1;1;1;1	39S ribosomal protein L22, mitochondrial	MRPL22	4	1	1	1	0	0	0	1	1	1	1	1	1	0	0	0	0	0	0	0	0	0	0	0	0	0	0	1	1	1	1	1	1	0	0	0	0	0	0	0	0	0	0
A0A0C4DH42	A0A0C4DH42	1	1	1		IGHV3-66	1	1	1	1	1	1	1	1	1	1	1	1	1	1	1	1	1	1	1	0	1	1	0	0	1	1	1	1	1	1	1	1	1	1	1	1	1	1	1	0	1	1	0
A0A0D9SFB3;A0A0D9SG12;A0A0D9SF53;O00571;O15523;B4DLA0;A0A0J9YVQ7;A0A0J9YYH6;C9J081;A0A087WX09;A0A087WVZ1;C9J8G5;D6RCM4;Q9NQI0;H0Y960	A0A0D9SFB3;A0A0D9SG12;A0A0D9SF53;O00571;O15523	34;34;34;34;23;7;7;7;6;4;4;4;2;2;1	34;34;34;34;23;7;7;7;6;4;4;4;2;2;1	33;33;33;33;22;7;7;7;6;4;4;4;2;2;1	ATP-dependent RNA helicase DDX3X;ATP-dependent RNA helicase DDX3Y	DDX3X;DDX3Y	15	34	34	33	23	23	23	24	20	29	24	27	29	28	24	24	22	25	16	19	16	18	23	19	23	23	23	24	20	29	24	27	29	28	24	24	22	25	16	19	16	18	23
H7BY36;A0A0D9SFL3;B0QYK0;C9JGE3;Q01844	H7BY36;A0A0D9SFL3;B0QYK0;C9JGE3;Q01844	1;1;1;1;1	1;1;1;1;1	1;1;1;1;1	RNA-binding protein EWS	EWSR1	5	1	1	1	1	1	1	1	1	1	1	1	1	1	1	1	1	1	0	1	1	1	1	0	1	1	1	1	1	1	1	1	1	1	1	1	1	1	0	1	1	1	1
A0A0G2JIW1;P0DMV9;P0DMV8;V9GZ37	A0A0G2JIW1;P0DMV9;P0DMV8;V9GZ37	24;24;24;16	19;19;19;13	11;11;11;8	Heat shock 70 kDa protein 1B;Heat shock 70 kDa protein 1A	HSPA1B;HSPA1A	4	24	19	11	7	8	8	6	7	19	17	22	21	22	11	10	7	5	5	10	11	10	14	14	5	5	6	4	5	15	14	17	17	17	8	7	5	3	3	8	8	7	11
C9K0U8;A0A0G2JLD8;E7EUY5;Q04837	C9K0U8;A0A0G2JLD8;E7EUY5;Q04837	3;3;3;3	3;3;3;3	3;3;3;3	Single-stranded DNA-binding protein, mitochondrial	SSBP1	4	3	3	3	3	3	3	3	3	2	2	3	2	2	2	1	1	3	0	2	2	1	2	0	3	3	3	3	3	2	2	3	2	2	2	1	1	3	0	2	2	1	2
Q5SRQ3;Q5SRQ6;N0E472;A0A0G2JM12;P67870	Q5SRQ3;Q5SRQ6;N0E472;A0A0G2JM12;P67870	1;1;1;1;1	1;1;1;1;1	1;1;1;1;1	Casein kinase II subunit beta	CSNK2B-LY6G5B-1181;CSNK2B;CSNK2B-LY6G5B--991	5	1	1	1	0	0	1	1	0	1	1	1	1	1	1	0	0	1	0	0	1	1	1	0	0	0	1	1	0	1	1	1	1	1	1	0	0	1	0	0	1	1	1
A0A0G2JPD0;A0A0G2JNB4;F5H7C1;Q04118	A0A0G2JPD0;A0A0G2JNB4;F5H7C1;Q04118	1;1;1;1	1;1;1;1	1;1;1;1	Basic salivary proline-rich protein 3	PRB3	4	1	1	1	0	0	0	0	0	0	1	0	0	0	0	0	0	0	0	0	0	0	0	1	0	0	0	0	0	0	1	0	0	0	0	0	0	0	0	0	0	0	0
A0A0G2JNY4;P10316;P01892;P30447;P05534	A0A0G2JNY4;P10316;P01892;P30447;P05534	7;7;7;5;5	7;7;7;5;5	1;1;1;1;1	HLA class I histocompatibility antigen, A-69 alpha chain;HLA class I histocompatibility antigen, A-2 alpha chain;HLA class I histocompatibility antigen, A-23 alpha chain;HLA class I histocompatibility antigen, A-24 alpha chain	HLA-A	5	7	7	1	0	2	2	1	3	3	4	3	4	1	1	1	0	2	1	2	2	0	1	2	0	2	2	1	3	3	4	3	4	1	1	1	0	2	1	2	2	0	1
E7EXA8;E9PAL0;A0A0G2JPB4;P10163	E7EXA8;E9PAL0;A0A0G2JPB4;P10163	1;1;1;1	1;1;1;1	1;1;1;1	Basic salivary proline-rich protein 4;Protein N1;Glycosylated protein A;Peptide P-D	PRB4	4	1	1	1	1	0	0	0	0	0	0	0	0	0	0	0	0	0	1	0	0	0	0	1	1	0	0	0	0	0	0	0	0	0	0	0	0	0	1	0	0	0	0
I3L1U8;I3L2P5;H0Y554;B7Z683;A0A0G2JQ41;Q12979;P11274	I3L1U8;I3L2P5;H0Y554;B7Z683;A0A0G2JQ41;Q12979;P11274	1;1;1;1;1;1;1	1;1;1;1;1;1;1	1;1;1;1;1;1;1	Active breakpoint cluster region-related protein;Breakpoint cluster region protein	ABR;BCR	7	1	1	1	0	0	1	1	1	0	0	1	1	1	1	0	1	0	0	0	1	0	1	1	0	0	1	1	1	0	0	1	1	1	1	0	1	0	0	0	1	0	1
A0A0G2JR96;A0A0G2JQT1;Q7L576	A0A0G2JR96;A0A0G2JQT1;Q7L576	1;1;1	1;1;1	1;1;1	Cytoplasmic FMR1-interacting protein 1	CYFIP1	3	1	1	1	0	0	1	1	0	1	1	1	1	1	0	0	0	0	0	1	1	1	0	0	0	0	1	1	0	1	1	1	1	1	0	0	0	0	0	1	1	1	0
A0A0J9YVR6;E9PQ56;A0A0J9YWM1;H0YEM1;A0A0J9YYL3;A0A0J9YXJ8;A0A0J9YVP6;A0A0J9YXX5;Q9UHX1;E9PMU7;E9PN18;H0YCP8	A0A0J9YVR6;E9PQ56;A0A0J9YWM1;H0YEM1;A0A0J9YYL3;A0A0J9YXJ8;A0A0J9YVP6;A0A0J9YXX5;Q9UHX1;E9PMU7;E9PN18;H0YCP8	2;2;2;2;2;2;2;2;2;1;1;1	2;2;2;2;2;2;2;2;2;1;1;1	2;2;2;2;2;2;2;2;2;1;1;1	Poly(U)-binding-splicing factor PUF60	PUF60	12	2	2	2	1	1	1	1	1	1	2	1	2	1	1	1	1	1	1	1	0	0	1	2	1	1	1	1	1	1	2	1	2	1	1	1	1	1	1	1	0	0	1
M0R026;A1L0T0	M0R026;A1L0T0	1;1	1;1	1;1	Acetolactate synthase-like protein	ILVBL	2	1	1	1	0	0	1	1	1	1	1	1	1	1	0	0	0	1	0	0	0	0	0	0	0	0	1	1	1	1	1	1	1	1	0	0	0	1	0	0	0	0	0
A2A2D0;P16949	A2A2D0;P16949	2;2	2;2	2;2	Stathmin	STMN1	2	2	2	2	0	0	1	1	1	2	2	2	1	1	1	0	1	0	1	0	1	1	0	1	0	0	1	1	1	2	2	2	1	1	1	0	1	0	1	0	1	1	0
A2A437;Q3KPI9;F5GWR7;P10586;P23468	A2A437;Q3KPI9;F5GWR7;P10586;P23468	1;1;1;1;1	1;1;1;1;1	1;1;1;1;1	Protein-tyrosine-phosphatase;Receptor-type tyrosine-protein phosphatase F;Receptor-type tyrosine-protein phosphatase delta	PTPRF;PTPRD	5	1	1	1	0	0	0	0	0	1	1	1	1	1	0	1	0	1	0	1	0	0	0	0	0	0	0	0	0	1	1	1	1	1	0	1	0	1	0	1	0	0	0
A2RRE5;Q9NRY4	A2RRE5;Q9NRY4	2;2	2;2	2;2	Rho GTPase-activating protein 35	GRLF1;ARHGAP35	2	2	2	2	0	0	1	2	0	1	0	1	1	0	0	0	0	1	1	0	0	1	1	0	0	0	1	2	0	1	0	1	1	0	0	0	0	1	1	0	0	1	1
A3KFJ2;Q5QPD1;Q5QPD2;A3KFJ1;Q5QPD4;A3KFJ0;O14965	A3KFJ2;Q5QPD1;Q5QPD2;A3KFJ1;Q5QPD4;A3KFJ0;O14965	2;2;2;2;2;2;2	2;2;2;2;2;2;2	2;2;2;2;2;2;2	Aurora kinase A	AURKA	7	2	2	2	0	1	1	1	1	2	2	2	2	1	1	1	0	0	0	1	0	0	1	1	0	1	1	1	1	2	2	2	2	1	1	1	0	0	0	1	0	0	1
C9JYY9;A6NCQ0;A6NJU6;A6NFX8;Q9UKK9	C9JYY9;A6NCQ0;A6NJU6;A6NFX8;Q9UKK9	2;2;2;2;2	2;2;2;2;2	2;2;2;2;2	ADP-sugar pyrophosphatase	NUDT5	5	2	2	2	0	0	0	1	0	2	1	1	1	1	1	0	1	0	0	0	1	0	0	1	0	0	0	1	0	2	1	1	1	1	1	0	1	0	0	0	1	0	0
E9PIZ0;C9JST7;A6NGW1;O95070	E9PIZ0;C9JST7;A6NGW1;O95070	1;1;1;1	1;1;1;1	1;1;1;1	Protein YIF1A	YIF1A	4	1	1	1	0	0	0	0	0	1	0	1	1	1	0	0	0	0	0	0	0	0	0	0	0	0	0	0	0	1	0	1	1	1	0	0	0	0	0	0	0	0	0
A6NHK2;P62304	A6NHK2;P62304	1;1	1;1	1;1	Small nuclear ribonucleoprotein E	SNRPE	2	1	1	1	1	1	1	0	0	1	1	0	1	1	1	1	0	1	0	0	1	0	0	0	1	1	1	0	0	1	1	0	1	1	1	1	0	1	0	0	1	0	0
A6NJA2;P54578	A6NJA2;P54578	3;3	3;3	3;3	Ubiquitin carboxyl-terminal hydrolase;Ubiquitin carboxyl-terminal hydrolase 14	USP14	2	3	3	3	0	0	0	1	0	1	1	1	1	1	0	0	0	0	0	0	1	0	1	0	0	0	0	1	0	1	1	1	1	1	0	0	0	0	0	0	1	0	1
X6RAC9;A6NJH9;P47813;O14602	X6RAC9;A6NJH9;P47813;O14602	1;1;1;1	1;1;1;1	1;1;1;1	Eukaryotic translation initiation factor 1A, X-chromosomal;Eukaryotic translation initiation factor 1A, Y-chromosomal	EIF1AX;EIF1AY	4	1	1	1	0	0	0	0	1	0	1	0	1	0	1	0	1	0	0	1	1	1	1	1	0	0	0	0	1	0	1	0	1	0	1	0	1	0	0	1	1	1	1
A6NLM8;P51571	A6NLM8;P51571	3;3	3;3	3;3	Translocon-associated protein subunit delta	SSR4	2	3	3	3	3	1	1	2	2	3	1	2	1	2	1	3	1	1	0	2	2	1	2	3	3	1	1	2	2	3	1	2	1	2	1	3	1	1	0	2	2	1	2
A8MU58;F8W950;Q13155	A8MU58;F8W950;Q13155	3;3;3	3;3;3	3;3;3	Aminoacyl tRNA synthase complex-interacting multifunctional protein 2	AIMP2	3	3	3	3	1	1	1	1	1	3	1	3	2	2	0	1	0	1	1	3	1	0	2	2	1	1	1	1	1	3	1	3	2	2	0	1	0	1	1	3	1	0	2
K7EMA7;H7BY10;K7EJV9;K7ERT8;A8MUS3;P62750	K7EMA7;H7BY10;K7EJV9;K7ERT8;A8MUS3;P62750	5;5;5;5;5;5	5;5;5;5;5;5	5;5;5;5;5;5	60S ribosomal protein L23a	RPL23A	6	5	5	5	4	3	2	2	2	4	3	3	4	4	3	3	2	3	2	3	1	1	3	4	4	3	2	2	2	4	3	3	4	4	3	3	2	3	2	3	1	1	3
A8MW50;P07195;F5H793;C9J7H8	A8MW50;P07195;F5H793;C9J7H8	2;2;1;1	1;1;1;1	1;1;1;1	L-lactate dehydrogenase;L-lactate dehydrogenase B chain	LDHB	4	2	1	1	1	0	1	1	1	0	1	0	1	2	0	1	1	0	0	0	0	0	1	0	0	0	0	0	0	0	0	0	0	1	0	0	0	0	0	0	0	0	0
Q49AN9;F5H013;P62308;A8MWD9;C9JVQ0	Q49AN9;F5H013;P62308;A8MWD9;C9JVQ0	2;2;2;2;1	2;2;2;2;1	2;2;2;2;1	Small nuclear ribonucleoprotein G;Putative small nuclear ribonucleoprotein G-like protein 15	SNRPG;SNRPGP15	5	2	2	2	0	1	1	1	1	2	1	2	2	2	0	0	0	0	0	1	0	0	2	2	0	1	1	1	1	2	1	2	2	2	0	0	0	0	0	1	0	0	2
A8MXP9;P43243;H0Y8T4;B3KM87;D6REM6;D6RBK5;Q68E03;D6R991	A8MXP9;P43243;H0Y8T4;B3KM87;D6REM6	3;3;2;2;2;1;1;1	3;3;2;2;2;1;1;1	3;3;2;2;2;1;1;1	Matrin-3	MATR3	8	3	3	3	1	2	1	2	2	1	1	2	3	3	1	1	2	1	0	3	1	1	3	2	1	2	1	2	2	1	1	2	3	3	1	1	2	1	0	3	1	1	3
C9JHP4;C9K0Q7;B0QY89;Q9Y262;H7C3A0;B0QY90	C9JHP4;C9K0Q7;B0QY89;Q9Y262;H7C3A0	3;3;3;3;2;1	3;3;3;3;2;1	3;3;3;3;2;1	Eukaryotic translation initiation factor 3 subunit L	EIF3L	6	3	3	3	0	1	1	0	0	3	3	3	2	3	2	0	0	2	0	2	2	2	2	1	0	1	1	0	0	3	3	3	2	3	2	0	0	2	0	2	2	2	2
B0YIW6;P48444;Q6P1Q5	B0YIW6;P48444	8;8;2	8;8;2	8;8;2	Coatomer subunit delta	ARCN1	3	8	8	8	3	5	5	6	6	7	5	7	7	7	5	5	3	4	2	5	5	3	6	4	3	5	5	6	6	7	5	7	7	7	5	5	3	4	2	5	5	3	6
B1AHB1;P33992	B1AHB1;P33992	5;5	5;5	5;5	DNA helicase;DNA replication licensing factor MCM5	MCM5	2	5	5	5	0	1	1	3	1	2	2	3	2	3	0	2	1	1	3	1	0	2	1	2	0	1	1	3	1	2	2	3	2	3	0	2	1	1	3	1	0	2	1
B1AHC9;P12956	B1AHC9;P12956	6;6	6;6	6;6	X-ray repair cross-complementing protein 6	XRCC6	2	6	6	6	4	5	5	5	5	4	3	4	5	4	3	4	3	4	1	4	3	4	4	5	4	5	5	5	5	4	3	4	5	4	3	4	3	4	1	4	3	4	4
B1AK87;B1AK88;P47756;B1AK85	B1AK87;B1AK88;P47756	3;3;2;1	3;3;2;1	3;3;2;1	F-actin-capping protein subunit beta	CAPZB	4	3	3	3	0	1	1	1	0	1	1	2	1	2	2	0	1	1	0	1	1	2	1	2	0	1	1	1	0	1	1	2	1	2	2	0	1	1	0	1	1	2	1
B1AN48;Q9UBC9	B1AN48;Q9UBC9	3;3	3;3	3;3	Small proline-rich protein 3	SPRR3	2	3	3	3	0	0	0	0	0	0	0	0	0	0	0	3	0	0	0	0	0	0	0	0	0	0	0	0	0	0	0	0	0	0	0	3	0	0	0	0	0	0	0
B1ANR0;Q13310;H0Y5F5;H0YEU6;B1ANR1;H0YCC8	B1ANR0;Q13310;H0Y5F5;H0YEU6	9;9;6;5;3;1	5;5;4;3;1;1	5;5;4;3;1;1	Polyadenylate-binding protein;Polyadenylate-binding protein 4	PABPC4	6	9	5	5	1	2	1	3	1	6	5	5	5	6	4	2	1	1	0	2	3	1	3	7	0	0	0	0	0	2	1	1	3	2	1	0	0	0	0	1	1	0	1
H3BLV0;B1AP13;H7BY55;P08174;B1AP15	H3BLV0;B1AP13;H7BY55;P08174;B1AP15	4;4;4;4;2	4;4;4;4;2	4;4;4;4;2	Complement decay-accelerating factor	CD55	5	4	4	4	1	2	1	1	1	3	1	4	1	1	0	0	2	0	1	0	1	0	1	1	1	2	1	1	1	3	1	4	1	1	0	0	2	0	1	0	1	0	1
B1APM4;P35610	B1APM4;P35610	2;2	2;2	2;2	Sterol O-acyltransferase 1	SOAT1	2	2	2	2	1	1	2	1	2	2	1	1	1	1	1	1	1	0	1	0	0	0	1	1	1	1	2	1	2	2	1	1	1	1	1	1	1	0	1	0	0	0	1
H7BXF4;B1PBA3;Q9NXE4;H7C1Q6;C9J647;H7C2J2;H7C0W5	H7BXF4;B1PBA3;Q9NXE4;H7C1Q6	3;3;3;2;1;1;1	3;3;3;2;1;1;1	3;3;3;2;1;1;1	Sphingomyelin phosphodiesterase 4	SMPD4	7	3	3	3	0	0	1	0	0	1	1	2	2	2	0	0	0	0	0	1	2	1	2	2	0	0	1	0	0	1	1	2	2	2	0	0	0	0	0	1	2	1	2
B2R4S9;P62807;U3KQK0;Q99880;Q99879;Q99877;P58876;P57053;O60814;Q96A08	B2R4S9;P62807;U3KQK0;Q99880;Q99879;Q99877;P58876;P57053;O60814;Q96A08	7;7;6;6;6;6;6;6;6;4	7;7;6;6;6;6;6;6;6;4	0;0;0;0;0;0;0;0;0;0	Histone H2B;Histone H2B type 1-C/E/F/G/I;Histone H2B type 1-L;Histone H2B type 1-M;Histone H2B type 1-N;Histone H2B type 1-D;Histone H2B type F-S;Histone H2B type 1-K;Histone H2B type 1-A	HIST1H2BI;HIST1H2BC;HIST1H2BN;HIST1H2BL;HIST1H2BM;HIST1H2BD;H2BFS;HIST1H2BK;HIST1H2BA	10	7	7	0	6	4	3	4	3	6	6	6	4	6	5	3	3	4	2	2	3	2	3	4	6	4	3	4	3	6	6	6	4	6	5	3	3	4	2	2	3	2	3
G3V576;G3V4W0;B4DY08;B2R5W2;G3V4C1;G3V2Q1;P07910;G3V5V7;G3V2D6;A0A0G2JPF8;A0A0G2JNQ3;P0DMR1;O60812;B7ZW38;B2RXH8;G3V2H6;G3V4M8;G3V5X6;G3V3K6;G3V251;B4DSU6;G3V555;G3V575	G3V576;G3V4W0;B4DY08;B2R5W2;G3V4C1;G3V2Q1;P07910;G3V5V7;G3V2D6;A0A0G2JPF8;A0A0G2JNQ3;P0DMR1;O60812;B7ZW38;B2RXH8	3;3;3;3;3;3;3;2;2;2;2;2;2;2;2;1;1;1;1;1;1;1;1	3;3;3;3;3;3;3;2;2;2;2;2;2;2;2;1;1;1;1;1;1;1;1	3;3;3;3;3;3;3;2;2;2;2;2;2;2;2;1;1;1;1;1;1;1;1	Heterogeneous nuclear ribonucleoproteins C1/C2;Heterogeneous nuclear ribonucleoprotein C-like 4;Heterogeneous nuclear ribonucleoprotein C-like 1;Heterogeneous nuclear ribonucleoprotein C-like 3;Heterogeneous nuclear ribonucleoprotein C-like 2	HNRNPC;HNRNPCL4;HNRNPCL1;HNRNPCL3;HNRNPCL2	23	3	3	3	2	0	0	0	1	2	2	2	2	2	1	0	2	0	1	1	2	1	1	0	2	0	0	0	1	2	2	2	2	2	1	0	2	0	1	1	2	1	1
B3KQ25;K7ESG5;K9J957;P61289;K7EMD0;K7EPX6;K7EKR3;A0A087WTV2;K7ENH2	B3KQ25;K7ESG5;K9J957;P61289;K7EMD0;K7EPX6;K7EKR3;A0A087WTV2;K7ENH2	4;4;4;4;2;2;2;2;2	4;4;4;4;2;2;2;2;2	4;4;4;4;2;2;2;2;2	Proteasome activator complex subunit 3	PSME3	9	4	4	4	0	1	0	1	2	3	2	3	3	2	0	1	1	0	0	2	1	1	2	1	0	1	0	1	2	3	2	3	3	2	0	1	1	0	0	2	1	1	2
E7ETE2;B4DDD8;B3KWE1;P12081	E7ETE2;B4DDD8;B3KWE1;P12081	1;1;1;1	1;1;1;1	1;1;1;1	Histidine--tRNA ligase, cytoplasmic	HARS	4	1	1	1	0	0	0	0	0	0	0	1	0	1	0	0	0	1	0	0	0	0	0	0	0	0	0	0	0	0	0	1	0	1	0	0	0	1	0	0	0	0	0
F2Z2V3;F8WB73;F8WCK3;F2Z3E3;F8WC20;F8WBB2;F8WFE1;F8WBG8;B4DDD6;Q9UJU6	F2Z2V3;F8WB73;F8WCK3;F2Z3E3;F8WC20;F8WBB2;F8WFE1;F8WBG8;B4DDD6;Q9UJU6	1;1;1;1;1;1;1;1;1;1	1;1;1;1;1;1;1;1;1;1	1;1;1;1;1;1;1;1;1;1	Drebrin-like protein	DBNL	10	1	1	1	0	0	0	0	0	0	0	0	0	0	0	0	0	0	0	0	1	0	1	0	0	0	0	0	0	0	0	0	0	0	0	0	0	0	0	0	1	0	1
B4DLN1;P52815;Q9UBX3;F6QW41;F6RGN5	B4DLN1;P52815;Q9UBX3	4;2;2;1;1	4;2;2;1;1	4;2;2;1;1	39S ribosomal protein L12, mitochondrial;Mitochondrial dicarboxylate carrier	MRPL12;SLC25A10	5	4	4	4	1	2	2	2	3	4	2	4	3	3	3	2	3	2	0	2	1	2	3	2	1	2	2	2	3	4	2	4	3	3	3	2	3	2	0	2	1	2	3
B4DP62;P53007	B4DP62;P53007	2;2	2;2	2;2	Tricarboxylate transport protein, mitochondrial	SLC25A1	2	2	2	2	1	1	1	1	2	2	2	2	2	2	0	2	1	1	1	1	1	0	2	1	1	1	1	1	2	2	2	2	2	2	0	2	1	1	1	1	1	0	2
B4DQU5;H3BMH2;H3BSC1;P62491;Q15907;M0R377;M0R2D0;H3BN38	B4DQU5;H3BMH2;H3BSC1;P62491;Q15907;M0R377;M0R2D0;H3BN38	2;2;2;2;2;1;1;1	2;2;2;2;2;1;1;1	2;2;2;2;2;1;1;1	Ras-related protein Rab-11A;Ras-related protein Rab-11B	RAB11A;RAB11B	8	2	2	2	1	2	2	2	2	1	1	1	2	1	0	0	2	2	0	1	0	0	0	1	1	2	2	2	2	1	1	1	2	1	0	0	2	2	0	1	0	0	0
B4DR61;P61619;F8W776;Q8TC24;Q9H9S3;H7C1Q9;C9JXC6;H7C069;A6NK38;F2Z2C7;A6NIF9;C9JJV4;H7C1S8	B4DR61;P61619;F8W776;Q8TC24;Q9H9S3;H7C1Q9;C9JXC6;H7C069;A6NK38;F2Z2C7;A6NIF9;C9JJV4	4;4;3;3;3;2;2;2;2;2;2;2;1	4;4;3;3;3;2;2;2;2;2;2;2;1	4;4;3;3;3;2;2;2;2;2;2;2;1	Protein transport protein Sec61 subunit alpha isoform 1;Protein transport protein Sec61 subunit alpha isoform 2	SEC61A1;SEC61A2	13	4	4	4	0	0	0	0	0	2	3	3	4	1	1	0	1	1	0	1	2	2	1	1	0	0	0	0	0	2	3	3	4	1	1	0	1	1	0	1	2	2	1
B4DXZ6;P51114;E7EU85;E9PFF5;H7C4S4	B4DXZ6;P51114;E7EU85;E9PFF5	3;3;2;2;1	3;3;2;2;1	2;2;1;1;1	Fragile X mental retardation syndrome-related protein 1	FXR1	5	3	3	2	0	0	0	0	0	0	0	2	0	0	0	0	0	0	0	0	1	0	1	1	0	0	0	0	0	0	0	2	0	0	0	0	0	0	0	0	1	0	1
X6R6Z1;B4DY09;Q12905;A0A0A0MRL0	X6R6Z1;B4DY09;Q12905;A0A0A0MRL0	3;3;3;2	3;3;3;2	3;3;3;2	Interleukin enhancer-binding factor 2	ILF2	4	3	3	3	1	2	1	1	1	2	2	2	3	2	2	1	2	2	1	1	0	3	2	2	1	2	1	1	1	2	2	2	3	2	2	1	2	2	1	1	0	3	2
C9IY94;C9J938;C9JB25;C9J2Q4;B5MCX3;Q15019;A0A0K0K1E7;C9JFT1;F8WB65;B5MD47;C9JZI2;C9IZU3;C9JQJ4;H7C310	C9IY94;C9J938;C9JB25;C9J2Q4;B5MCX3;Q15019;A0A0K0K1E7;C9JFT1;F8WB65;B5MD47;C9JZI2;C9IZU3;C9JQJ4;H7C310	2;2;2;2;2;2;1;1;1;1;1;1;1;1	2;2;2;2;2;2;1;1;1;1;1;1;1;1	2;2;2;2;2;2;1;1;1;1;1;1;1;1	Septin-2	2002-09-01	14	2	2	2	0	0	0	0	0	1	0	1	2	2	0	0	0	0	0	0	0	0	0	0	0	0	0	0	0	1	0	1	2	2	0	0	0	0	0	0	0	0	0
B5MDF5;P62826;J3KQE5;F5H018;H0YFC6;B4DV51;A0A087X0W0	B5MDF5;P62826;J3KQE5;F5H018;H0YFC6	7;7;6;5;4;2;1	7;7;6;5;4;2;1	7;7;6;5;4;2;1	GTP-binding nuclear protein Ran	RAN	7	7	7	7	5	4	4	4	3	4	5	5	5	5	4	1	1	3	1	3	3	1	4	3	5	4	4	4	3	4	5	5	5	5	4	1	1	3	1	3	3	1	4
Q99613;B5ME19;H3BPE4	Q99613;B5ME19	5;5;1	5;5;1	5;5;1	Eukaryotic translation initiation factor 3 subunit C;Eukaryotic translation initiation factor 3 subunit C-like protein	EIF3C;EIF3CL	3	5	5	5	1	0	1	3	1	2	3	2	4	2	0	2	2	1	1	2	3	1	3	2	1	0	1	3	1	2	3	2	4	2	0	2	2	1	1	2	3	1	3
B5MEF5;Q8TER0	B5MEF5;Q8TER0	1;1	1;1	1;1	Sushi, nidogen and EGF-like domain-containing protein 1	SNED1	2	1	1	1	0	0	0	0	0	0	0	0	0	0	0	0	0	0	0	0	0	0	0	1	0	0	0	0	0	0	0	0	0	0	0	0	0	0	0	0	0	0	0
F8VPF3;F8W1R7;J3KND3;G8JLA2;G3V1V0;B7Z6Z4;P60660;F8VXL3;H0YI43;F8VZU9;G3V1Y7;F8W1I5;F8W180;P14649	F8VPF3;F8W1R7;J3KND3;G8JLA2;G3V1V0;B7Z6Z4;P60660	3;3;3;3;3;3;3;1;1;1;1;1;1;1	3;3;3;3;3;3;3;1;1;1;1;1;1;1	3;3;3;3;3;3;3;1;1;1;1;1;1;1	Myosin light polypeptide 6	MYL6	14	3	3	3	1	0	1	1	1	2	3	3	2	3	2	0	1	1	0	2	1	1	2	2	1	0	1	1	1	2	3	3	2	3	2	0	1	1	0	2	1	1	2
B7Z7P8;P62495	B7Z7P8;P62495	3;3	3;3	3;3	Eukaryotic peptide chain release factor subunit 1	ETF1	2	3	3	3	0	1	2	1	2	3	2	3	2	2	0	0	1	1	0	1	1	0	3	1	0	1	2	1	2	3	2	3	2	2	0	0	1	1	0	1	1	0	3
H0YHC3;F8W020;F8W118;F8VXI6;F8VUX1;F8VY35;F8VV59;B7Z9C2;F8W0J6;F5H4R6;H0YIV4;P55209;F8VRJ2;H0YH88;F8W543;F8VVB5	H0YHC3;F8W020;F8W118;F8VXI6;F8VUX1;F8VY35;F8VV59;B7Z9C2;F8W0J6;F5H4R6;H0YIV4;P55209;F8VRJ2;H0YH88;F8W543;F8VVB5	4;4;4;4;4;4;4;4;4;4;4;4;3;3;3;2	4;4;4;4;4;4;4;4;4;4;4;4;3;3;3;2	3;3;3;3;3;3;3;3;3;3;3;3;2;2;2;1	Nucleosome assembly protein 1-like 1	NAP1L1	16	4	4	3	3	2	2	4	2	1	3	3	3	3	2	1	1	3	2	3	2	1	2	3	3	2	2	4	2	1	3	3	3	3	2	1	1	3	2	3	2	1	2
B7ZAR1;E9PCA1;P48643;E7ENZ3	B7ZAR1;E9PCA1;P48643;E7ENZ3	7;7;7;6	7;7;7;6	7;7;7;6	T-complex protein 1 subunit epsilon	CCT5	4	7	7	7	4	3	5	5	6	6	5	7	7	6	5	4	3	2	1	4	3	3	6	3	4	3	5	5	6	6	5	7	7	6	5	4	3	2	1	4	3	3	6
E5RJM0;B7ZLQ8;Q17RY0;H0Y9D9;E5RFP2;J3KN18;Q7Z5Q1;Q8NE35	E5RJM0;B7ZLQ8;Q17RY0;H0Y9D9;E5RFP2;J3KN18;Q7Z5Q1;Q8NE35	2;2;2;1;1;1;1;1	2;2;2;1;1;1;1;1	2;2;2;1;1;1;1;1	Cytoplasmic polyadenylation element-binding protein 4;Cytoplasmic polyadenylation element-binding protein 2;Cytoplasmic polyadenylation element-binding protein 3	CPEB4;CPEB2;CPEB3	8	2	2	2	1	1	2	0	0	0	2	1	2	2	0	1	0	2	0	0	2	0	1	0	1	1	2	0	0	0	2	1	2	2	0	1	0	2	0	0	2	0	1
B8ZZK2;O75223;M0QZK8;H7BZK5;A0A0B4J1Y4	B8ZZK2;O75223;M0QZK8;H7BZK5	3;3;2;2;1	3;3;2;2;1	3;3;2;2;1	Gamma-glutamylcyclotransferase	GGCT	5	3	3	3	0	2	0	0	1	2	0	1	0	1	1	1	0	1	0	1	2	0	0	1	0	2	0	0	1	2	0	1	0	1	1	1	0	1	0	1	2	0	0
B8ZZQ6;P06454;B8ZZA1;B8ZZW7;H7C2N1;A0A087WUT1	B8ZZQ6;P06454;B8ZZA1;B8ZZW7;H7C2N1;A0A087WUT1	7;7;6;6;6;4	7;7;6;6;6;4	7;7;6;6;6;4	Prothymosin alpha;Prothymosin alpha, N-terminally processed;Thymosin alpha-1	PTMA	6	7	7	7	5	5	6	5	5	5	4	5	4	6	4	3	3	4	5	4	0	0	4	4	5	5	6	5	5	5	4	5	4	6	4	3	3	4	5	4	0	0	4
B9A067;Q16891;C9J406;H7C463;A0A087WYS0;D6RAW4	B9A067;Q16891;C9J406;H7C463	7;7;6;5;2;1	7;7;6;5;2;1	7;7;6;5;2;1	MICOS complex subunit MIC60	IMMT	6	7	7	7	2	5	5	5	5	5	5	6	6	6	4	3	2	4	1	5	3	2	5	4	2	5	5	5	5	5	5	6	6	6	4	3	2	4	1	5	3	2	5
C0LTP6;Q8TDF6	C0LTP6;Q8TDF6	1;1	1;1	1;1	RAS guanyl-releasing protein 4	RASGRP4	2	1	1	1	0	0	0	0	0	0	0	0	0	0	0	1	0	0	0	0	0	0	0	0	0	0	0	0	0	0	0	0	0	0	0	1	0	0	0	0	0	0	0
C9J0A7;Q9UQN3	C9J0A7;Q9UQN3	1;1	1;1	1;1	Charged multivesicular body protein 2b	CHMP2B	2	1	1	1	0	0	0	0	0	1	1	0	1	0	0	0	1	0	0	1	0	0	1	1	0	0	0	0	0	1	1	0	1	0	0	0	1	0	0	1	0	0	1
C9J0E4;P01040	C9J0E4;P01040	2;2	2;2	2;2	Cystatin-A;Cystatin-A, N-terminally processed	CSTA	2	2	2	2	0	0	0	0	0	1	1	1	1	0	2	1	0	0	1	0	1	0	0	0	0	0	0	0	0	1	1	1	1	0	2	1	0	0	1	0	1	0	0
C9J712;C9J0J7;C9JQ45;G5E9Q6;P35080	C9J712;C9J0J7;C9JQ45;G5E9Q6;P35080	1;1;1;1;1	1;1;1;1;1	1;1;1;1;1	Profilin;Profilin-2	PFN2	5	1	1	1	0	1	1	1	0	1	1	1	1	1	0	0	0	1	0	0	0	0	0	0	0	1	1	1	0	1	1	1	1	1	0	0	0	1	0	0	0	0	0
D6RCQ0;H0YAL7;D6RBD7;C9J1V9;O43324	D6RCQ0;H0YAL7;D6RBD7;C9J1V9;O43324	2;2;2;2;2	2;2;2;2;2	2;2;2;2;2	Eukaryotic translation elongation factor 1 epsilon-1	EEF1E1;EEF1E1-BLOC1S5	5	2	2	2	2	1	1	1	1	2	2	1	2	2	0	1	0	0	1	2	1	1	1	0	2	1	1	1	1	2	2	1	2	2	0	1	0	0	1	2	1	1	1
C9J250;E9PGM9;P78332	C9J250;E9PGM9;P78332	1;1;1	1;1;1	1;1;1	RNA-binding protein 6	RBM6	3	1	1	1	0	1	1	1	0	1	1	1	1	1	0	0	0	1	1	0	1	0	1	0	0	1	1	1	0	1	1	1	1	1	0	0	0	1	1	0	1	0	1
C9J4M6;C9J2Y9;P30876	C9J4M6;C9J2Y9;P30876	3;3;3	3;3;3	3;3;3	DNA-directed RNA polymerase;DNA-directed RNA polymerase II subunit RPB2	POLR2B	3	3	3	3	0	1	3	3	1	3	2	3	3	3	2	1	1	2	1	2	0	1	1	1	0	1	3	3	1	3	2	3	3	3	2	1	1	2	1	2	0	1	1
F8WCJ1;C9J7B5;C9J4W5;I3L397;I3L504;Q9GZV4;P63241;Q6IS14	F8WCJ1;C9J7B5;C9J4W5;I3L397;I3L504;Q9GZV4;P63241;Q6IS14	3;3;3;3;3;3;3;2	3;3;3;3;3;3;3;2	3;3;3;3;3;3;3;2	Eukaryotic translation initiation factor 5A;Eukaryotic translation initiation factor 5A-2;Eukaryotic translation initiation factor 5A-1;Eukaryotic translation initiation factor 5A-1-like	EIF5A2;EIF5A;EIF5AL1	8	3	3	3	2	1	1	1	2	3	3	3	3	3	2	2	2	1	1	2	2	2	2	2	2	1	1	1	2	3	3	3	3	3	2	2	2	1	1	2	2	2	2
G5E9R3;M0R0A1;C9J4Z3;Q6P4E4;E9PEL3;M0R2L6;P61513;A6NKH3	G5E9R3;M0R0A1;C9J4Z3;Q6P4E4;E9PEL3;M0R2L6;P61513;A6NKH3	2;2;2;2;2;2;2;1	2;2;2;2;2;2;2;1	2;2;2;2;2;2;2;1	60S ribosomal protein L37a;Putative 60S ribosomal protein L37a-like protein	RPL37A;RPL37AP8	8	2	2	2	1	1	0	0	0	1	1	1	2	2	1	1	1	0	1	2	0	0	1	1	1	1	0	0	0	1	1	1	2	2	1	1	1	0	1	2	0	0	1
F8WE65;C9J5S7;P62937;P0DN26;A0A0H2UH34;A0A0B4J2A2;A0A075B767;A0A075B759;Q9Y536;F5H284	F8WE65;C9J5S7;P62937	4;4;4;1;1;1;1;1;1;1	4;4;4;1;1;1;1;1;1;1	4;4;4;1;1;1;1;1;1;1	Peptidyl-prolyl cis-trans isomerase;Peptidyl-prolyl cis-trans isomerase A;Peptidyl-prolyl cis-trans isomerase A, N-terminally processed	PPIA	10	4	4	4	2	3	2	3	2	2	1	2	2	3	1	2	1	3	0	2	3	2	3	3	2	3	2	3	2	2	1	2	2	3	1	2	1	3	0	2	3	2	3
C9J6P4;Q7Z2W4	C9J6P4;Q7Z2W4	3;3	3;3	3;3	Zinc finger CCCH-type antiviral protein 1	ZC3HAV1	2	3	3	3	0	1	2	2	1	2	2	2	2	2	2	2	1	1	1	2	1	2	2	3	0	1	2	2	1	2	2	2	2	2	2	2	1	1	1	2	1	2	2
E9PFH4;C9J7E5;Q9Y5L0	E9PFH4;C9J7E5;Q9Y5L0	2;2;2	2;2;2	2;2;2	Transportin-3	TNPO3	3	2	2	2	1	1	2	2	2	2	2	2	2	2	1	2	1	0	0	2	1	1	2	2	1	1	2	2	2	2	2	2	2	2	1	2	1	0	0	2	1	1	2
C9J7Y4;Q8WWK9	C9J7Y4;Q8WWK9	1;1	1;1	1;1	Cytoskeleton-associated protein 2	CKAP2	2	1	1	1	0	0	0	0	0	1	1	1	1	1	0	0	0	0	0	1	1	1	1	0	0	0	0	0	0	1	1	1	1	1	0	0	0	0	0	1	1	1	1
C9J809	C9J809	1	1	1		MSH2	1	1	1	1	1	1	0	0	1	0	0	0	1	1	1	1	1	0	0	1	1	0	0	1	1	1	0	0	1	0	0	0	1	1	1	1	1	0	0	1	1	0	0
C9J9W2;Q14847	C9J9W2;Q14847	2;2	2;2	2;2	LIM and SH3 domain protein 1	LASP1	2	2	2	2	1	1	1	1	0	1	1	2	2	2	1	1	0	0	0	0	0	0	1	0	1	1	1	1	0	1	1	2	2	2	1	1	0	0	0	0	0	0	1
C9JA28;Q9UNL2	C9JA28;Q9UNL2	1;1	1;1	1;1	Translocon-associated protein subunit gamma	SSR3	2	1	1	1	0	1	0	1	1	1	1	1	1	1	1	0	0	0	0	0	1	0	0	1	0	1	0	1	1	1	1	1	1	1	1	0	0	0	0	0	1	0	0
C9JDB4;Q9H8V3	C9JDB4;Q9H8V3	1;1	1;1	1;1	Protein ECT2	ECT2	2	1	1	1	0	1	0	0	1	1	1	1	1	1	0	0	0	0	0	1	0	0	1	1	0	1	0	0	1	1	1	1	1	1	0	0	0	0	0	1	0	0	1
C9JFK9;O95817	C9JFK9;O95817	1;1	1;1	1;1	BAG family molecular chaperone regulator 3	BAG3	2	1	1	1	0	0	0	0	0	0	0	1	0	0	0	0	0	0	0	1	0	0	0	0	0	0	0	0	0	0	0	1	0	0	0	0	0	0	0	1	0	0	0
C9JUE0;C9JJP5;Q05BK6;Q92734;C9JTY3	C9JUE0;C9JJP5;Q05BK6;Q92734;C9JTY3	7;7;7;7;6	7;7;7;7;6	7;7;7;7;6	Protein TFG	TFG	5	7	7	7	0	0	2	2	3	2	0	3	1	2	2	1	5	4	2	1	3	3	1	2	0	0	2	2	3	2	0	3	1	2	2	1	5	4	2	1	3	3	1
C9JJT5;C9JU26;G3V325;P56134	C9JJT5;C9JU26;G3V325;P56134	1;1;1;1	1;1;1;1	1;1;1;1	ATP synthase subunit f, mitochondrial	ATP5J2-PTCD1;ATP5J2	4	1	1	1	1	1	0	0	0	1	1	1	1	1	1	0	0	0	0	1	1	1	1	1	1	1	0	0	0	1	1	1	1	1	1	0	0	0	0	1	1	1	1
C9JMA6;P35520	C9JMA6;P35520	1;1	1;1	1;1	Cystathionine beta-synthase	CBS	2	1	1	1	0	0	1	1	0	1	1	1	1	1	0	1	0	1	0	0	1	1	1	1	0	0	1	1	0	1	1	1	1	1	0	1	0	1	0	0	1	1	1
C9JP35;C9JMN4;Q92520	C9JP35;C9JMN4;Q92520	1;1;1	1;1;1	1;1;1	Protein FAM3C	FAM3C	3	1	1	1	0	0	0	0	1	0	0	0	0	0	0	0	0	0	0	0	1	1	1	0	0	0	0	0	1	0	0	0	0	0	0	0	0	0	0	0	1	1	1
C9JXB8;C9JNW5;P83731	C9JXB8;C9JNW5;P83731	4;4;4	4;4;4	4;4;4	60S ribosomal protein L24	RPL24	3	4	4	4	1	1	2	2	2	3	3	4	4	4	3	1	3	2	1	3	2	4	3	4	1	1	2	2	2	3	3	4	4	4	3	1	3	2	1	3	2	4	3
C9JPE1;O43772;F8WEF6	C9JPE1;O43772;F8WEF6	2;2;1	2;2;1	2;2;1	Mitochondrial carnitine/acylcarnitine carrier protein	SLC25A20	3	2	2	2	2	0	0	0	0	2	2	2	2	2	0	0	0	0	0	1	2	2	0	0	2	0	0	0	0	2	2	2	2	2	0	0	0	0	0	1	2	2	0
C9JRZ6;Q9NX63;F8WAR4	C9JRZ6;Q9NX63;F8WAR4	4;4;3	4;4;3	4;4;3	MICOS complex subunit MIC19	CHCHD3	3	4	4	4	1	1	1	1	1	3	2	2	3	2	1	0	1	1	1	2	1	1	1	2	1	1	1	1	1	3	2	2	3	2	1	0	1	1	1	2	1	1	1
C9JXK0;Q14739	C9JXK0;Q14739	1;1	1;1	1;1	Lamin-B receptor	LBR	2	1	1	1	0	0	0	0	0	0	0	0	0	0	0	0	0	0	0	1	0	0	1	1	0	0	0	0	0	0	0	0	0	0	0	0	0	0	0	1	0	0	1
C9JZR2;O60716;H0YC95;E9PRE2;E9PKY0	C9JZR2;O60716	11;11;2;2;1	11;11;2;2;1	11;11;2;2;1	Catenin delta-1	CTNND1	5	11	11	11	1	1	5	5	4	7	6	9	8	9	3	3	2	6	0	5	4	2	6	6	1	1	5	5	4	7	6	9	8	9	3	3	2	6	0	5	4	2	6
C9K025;P18077;F8WBS5;F8WB72	C9K025;P18077;F8WBS5;F8WB72	6;6;5;5	6;6;5;5	6;6;5;5	60S ribosomal protein L35a	RPL35A	4	6	6	6	2	1	3	2	3	4	2	4	4	4	1	0	3	0	2	3	1	3	4	3	2	1	3	2	3	4	2	4	4	4	1	0	3	0	2	3	1	3	4
CON__Q3MHN5;CON__ENSEMBL:ENSBTAP00000018229	CON__Q3MHN5;CON__ENSEMBL:ENSBTAP00000018229	1;1	1;1	1;1			2	1	1	1	0	0	0	0	0	1	1	1	1	1	0	0	0	0	0	0	1	1	1	0	0	0	0	0	0	1	1	1	1	1	0	0	0	0	0	0	1	1	1
CON__ENSEMBL:ENSBTAP00000024146	CON__ENSEMBL:ENSBTAP00000024146	1	1	1			1	1	1	1	0	0	0	0	1	0	1	0	0	1	0	0	0	0	0	0	0	0	0	1	0	0	0	0	1	0	1	0	0	1	0	0	0	0	0	0	0	0	0
CON__ENSEMBL:ENSBTAP00000031360	CON__ENSEMBL:ENSBTAP00000031360	2	2	2			1	2	2	2	0	1	0	0	0	2	1	1	1	2	0	0	0	1	0	0	0	0	0	0	0	1	0	0	0	2	1	1	1	2	0	0	0	1	0	0	0	0	0
CON__O76013;O76013	CON__O76013;O76013	6;6	5;5	5;5	Keratin, type I cuticular Ha6	KRT36	2	6	5	5	5	0	1	0	0	1	2	1	0	0	0	1	0	1	0	0	1	1	1	0	5	0	1	0	0	1	2	1	0	0	0	1	0	0	0	0	1	1	1
CON__P00761	CON__P00761	8	8	8			1	8	8	8	7	7	6	7	6	5	7	5	6	6	7	8	6	7	4	5	5	4	6	2	7	7	6	7	6	5	7	5	6	6	7	8	6	7	4	5	5	4	6
CON__Q2KJ62;CON__P01044-1	CON__Q2KJ62;CON__P01044-1	1;1	1;1	1;1			2	1	1	1	0	1	0	0	0	1	1	0	0	1	0	0	0	0	0	0	0	0	0	0	0	1	0	0	0	1	1	0	0	1	0	0	0	0	0	0	0	0	0
CON__P01966;G3V1N2	CON__P01966	7;3	7;3	4;0			2	7	7	4	5	4	5	4	5	6	5	6	7	7	3	4	3	3	3	5	2	1	5	5	5	4	5	4	5	6	5	6	7	7	3	4	3	3	3	5	2	1	5
CON__P02533;P02533;CON__A2A4G1;K7ENV3;CON__Q7Z3Y9;Q7Z3Y9	CON__P02533;P02533	32;32;8;3;1;1	27;27;3;3;0;0	6;6;0;0;0;0	Keratin, type I cytoskeletal 14	KRT14	6	32	27	6	26	22	16	19	28	23	22	23	22	21	25	25	20	14	15	18	12	11	17	23	23	21	13	15	24	19	18	19	18	17	21	22	18	12	13	14	9	8	13
CON__P02538;P02538	CON__P02538;P02538	44;44	23;23	4;4	Keratin, type II cytoskeletal 6A	KRT6A	2	44	23	4	34	33	18	34	33	31	32	28	29	31	40	35	32	20	26	23	16	11	21	25	18	16	3	16	15	15	15	11	12	13	22	16	18	5	13	7	4	2	7
CON__P02662	CON__P02662	8	8	8			1	8	8	8	6	5	3	4	6	5	6	4	4	5	6	6	4	5	2	4	3	2	4	7	6	5	3	4	6	5	6	4	4	5	6	6	4	5	2	4	3	2	4
CON__P02663	CON__P02663	7	7	7			1	7	7	7	5	4	3	5	5	5	6	5	4	5	6	7	2	3	1	2	3	2	2	5	5	4	3	5	5	5	6	5	4	5	6	7	2	3	1	2	3	2	2
CON__P02666	CON__P02666	3	3	3			1	3	3	3	1	2	2	2	2	2	1	2	2	1	2	2	2	2	1	1	0	0	1	2	1	2	2	2	2	2	1	2	2	1	2	2	2	2	1	1	0	0	1
CON__P02668	CON__P02668	2	2	2			1	2	2	2	1	1	1	1	1	1	1	1	1	1	1	2	1	1	0	1	1	1	1	1	1	1	1	1	1	1	1	1	1	1	1	2	1	1	0	1	1	1	1
CON__P02754	CON__P02754	10	10	10			1	10	10	10	4	6	6	7	6	6	7	4	4	6	8	10	4	5	5	5	3	3	3	6	4	6	6	7	6	6	7	4	4	6	8	10	4	5	5	5	3	3	3
CON__P02769	CON__P02769	42	42	38			1	42	42	38	27	36	32	29	35	34	32	35	35	36	23	30	24	29	23	23	22	24	27	30	27	36	32	29	35	34	32	35	35	36	23	30	24	29	23	23	22	24	27
CON__P05787;P05787;F8VUG2;F8W1U3;CON__H-INV:HIT000292931;F8VP67;CON__Q9H552;F8VRG4;CON__H-INV:HIT000016045;CON__Q3KNV1;CON__P08729;P08729;Q8IWY7;F8VQY3;CON__REFSEQ:XP_092267;H0YIB2;K7EJU1;H7C5W5;P41219	CON__P05787;P05787;F8VUG2;F8W1U3	47;47;29;26;23;19;13;12;7;5;5;5;4;3;3;2;2;1;1	41;41;23;20;21;15;10;10;3;3;3;3;4;3;3;2;2;1;1	36;36;21;19;18;15;9;9;3;0;0;0;2;3;3;2;0;0;0	Keratin, type II cytoskeletal 8	KRT8	19	47	41	36	34	38	38	38	41	42	45	45	43	44	39	42	38	39	34	39	32	37	44	44	30	34	34	34	37	38	41	40	39	40	35	38	34	35	31	35	29	34	39
CON__P06868	CON__P06868	7	7	7			1	7	7	7	5	7	5	4	5	3	2	2	2	4	1	3	0	2	3	1	0	0	3	0	5	7	5	4	5	3	2	2	2	4	1	3	0	2	3	1	0	0	3
CON__P08727;P08727;C9JM50	CON__P08727;P08727;C9JM50	9;9;8	1;1;1	1;1;1	Keratin, type I cytoskeletal 19	KRT19	3	9	1	1	6	6	3	6	8	8	8	8	6	7	7	4	4	3	3	6	4	4	7	5	1	1	0	0	1	1	1	1	0	0	0	0	0	0	0	0	0	0	1
CON__P08779;P08779;CON__Q9Z2K1;CON__Q3ZAW8;K7ENW6	CON__P08779;P08779	29;29;11;11;9	14;14;3;3;7	14;14;3;3;7	Keratin, type I cytoskeletal 16	KRT16	5	29	14	14	22	19	11	20	26	24	25	24	24	23	25	23	19	12	11	14	13	7	16	18	11	10	4	11	13	14	13	13	13	12	13	12	11	5	5	4	5	1	6
CON__P12035;P12035	CON__P12035;P12035	17;17	3;3	0;0	Keratin, type II cytoskeletal 3	KRT3	2	17	3	0	11	11	9	12	12	13	11	11	11	10	13	13	10	9	7	9	7	5	9	11	1	1	1	1	1	1	1	1	1	0	1	2	1	1	0	1	1	0	2
CON__P12763;P02765;C9JV77	CON__P12763	9;2;1	9;2;1	9;2;1			3	9	9	9	6	7	6	8	7	8	8	8	8	8	6	6	2	7	4	8	5	6	8	8	6	7	6	8	7	8	8	8	8	8	6	6	2	7	4	8	5	6	8
CON__P13645;P13645;CON__Q7Z3Y7;Q7Z3Y7	CON__P13645;P13645	41;41;3;3	41;41;3;3	24;24;0;0	Keratin, type I cytoskeletal 10	KRT10	4	41	41	24	31	31	30	33	34	36	34	29	33	33	36	32	29	28	27	32	21	24	29	29	31	31	30	33	34	36	34	29	33	33	36	32	29	28	27	32	21	24	29
CON__P13646-1	CON__P13646-1	17	12	1			1	17	12	1	9	7	4	5	11	13	14	10	4	4	6	8	4	3	3	9	6	5	11	6	5	2	1	2	6	9	9	5	0	0	1	4	1	0	0	4	3	2	7
CON__P13647;P13647;F8W0C6;H0YI76;H0YIN9;F8VV57;F8VU69	CON__P13647;P13647	45;45;21;16;12;7;5	33;33;14;11;9;7;5	6;6;0;4;1;2;0	Keratin, type II cytoskeletal 5	KRT5	7	45	33	6	31	33	24	35	38	34	31	32	28	31	38	39	26	26	19	30	18	11	22	30	23	24	16	25	28	25	21	23	19	21	28	29	19	18	13	22	12	5	14
CON__P15497	CON__P15497	5	5	5			1	5	5	5	2	3	2	2	2	5	4	4	4	4	0	0	0	1	0	5	1	2	3	4	2	3	2	2	2	5	4	4	4	4	0	0	0	1	0	5	1	2	3
CON__P19013;P19013;F8VX05;F8VZR6	CON__P19013;P19013	13;13;1;1	8;8;1;1	7;7;1;1	Keratin, type II cytoskeletal 4	KRT4	4	13	8	7	7	5	3	6	6	9	10	9	5	4	4	5	3	2	1	5	6	2	9	5	4	2	0	3	2	6	7	6	2	2	1	2	0	0	0	2	3	0	6
CON__P20930;P20930	CON__P20930;P20930	8;8	8;8	8;8	Filaggrin	FLG	2	8	8	8	1	2	1	3	3	5	6	4	1	2	5	5	2	2	1	2	1	0	1	3	1	2	1	3	3	5	6	4	1	2	5	5	2	2	1	2	1	0	1
CON__P34955	CON__P34955	2	2	2			1	2	2	2	0	1	0	0	0	1	1	1	1	2	0	0	0	0	0	1	1	1	1	0	0	1	0	0	0	1	1	1	1	2	0	0	0	0	0	1	1	1	1
CON__P35527;P35527;K7EQQ3	CON__P35527;P35527;K7EQQ3	31;31;18	30;30;18	30;30;18	Keratin, type I cytoskeletal 9	KRT9	3	31	30	30	28	27	22	23	27	27	28	27	26	28	26	27	13	28	20	21	17	18	24	25	28	27	21	22	26	26	27	26	25	27	25	27	13	28	20	20	16	17	23
CON__P35908;P35908;H0YID6;P12036;H0YHD9;F8VS61;CON__REFSEQ:XP_932229	CON__P35908;P35908	54;54;4;2;1;1;1	48;48;4;2;1;1;1	33;33;0;0;0;0;0	Keratin, type II cytoskeletal 2 epidermal	KRT2	7	54	48	33	41	41	41	42	45	49	47	44	44	48	45	50	34	41	35	42	30	26	35	40	37	37	36	37	40	44	43	39	39	43	39	44	30	36	31	37	26	21	30
CON__P41361	CON__P41361	1	1	1			1	1	1	1	0	0	0	0	0	1	1	0	1	0	0	0	0	0	0	1	1	0	1	0	0	0	0	0	0	1	1	0	1	0	0	0	0	0	0	1	1	0	1
CON__P67983;Q8N339;P80297;P04732;P02795;P13640	CON__P67983;Q8N339;P80297;P04732;P02795;P13640	1;1;1;1;1;1	1;1;1;1;1;1	1;1;1;1;1;1	Metallothionein-1M;Metallothionein-1X;Metallothionein-1E;Metallothionein-2;Metallothionein-1G	MT1M;MT1X;MT1E;MT2A;MT1G	6	1	1	1	1	1	0	0	0	1	1	1	1	1	0	1	0	0	0	0	1	1	1	0	1	1	0	0	0	1	1	1	1	1	0	1	0	0	0	0	1	1	1
CON__P81644	CON__P81644	2	2	2			1	2	2	2	2	2	2	2	2	2	2	2	2	2	2	1	1	1	0	1	2	1	0	2	2	2	2	2	2	2	2	2	2	2	2	1	1	1	0	1	2	1	0
CON__Q04695;Q04695;F5GWP8;K7EPJ9;K7ESE1	CON__Q04695;Q04695;F5GWP8	25;25;19;11;5	12;12;8;5;1	4;4;3;3;0	Keratin, type I cytoskeletal 17	KRT17	5	25	12	4	19	16	11	15	20	19	19	18	17	17	22	16	14	9	9	14	11	8	14	11	10	7	4	8	9	10	10	8	9	9	11	6	8	4	3	6	5	3	6
CON__Q1RMK2	CON__Q1RMK2	8	8	8			1	8	8	8	3	5	3	1	4	5	6	5	4	6	4	4	1	2	3	2	3	3	3	3	3	5	3	1	4	5	6	5	4	6	4	4	1	2	3	2	3	3	3
CON__Q1RMN8	CON__Q1RMN8	2	2	2			1	2	2	2	1	2	2	0	0	1	1	1	1	1	0	2	0	2	1	1	1	1	1	1	1	2	2	0	0	1	1	1	1	1	0	2	0	2	1	1	1	1	1
CON__Q3SX09;CON__P02070	CON__Q3SX09	6;1	6;1	5;1			2	6	6	5	2	2	4	2	1	5	5	6	5	5	1	1	0	1	0	3	2	2	1	3	2	2	4	2	1	5	5	6	5	5	1	1	0	1	0	3	2	2	1
Q5TCU3;CON__Q3SX28;Q5TCU8;P07951;U3KQK2	Q5TCU3;CON__Q3SX28;Q5TCU8;P07951	6;6;6;6;1	3;3;3;3;1	3;3;3;3;1	Tropomyosin beta chain	TPM2	5	6	3	3	2	3	3	3	3	5	5	5	4	6	3	3	2	3	3	2	1	2	3	3	0	0	1	1	0	2	2	2	1	3	0	0	0	1	1	0	0	1	0
CON__Q3SY84;Q3SY84	CON__Q3SY84;Q3SY84	10;10	2;2	1;1	Keratin, type II cytoskeletal 71	KRT71	2	10	2	1	2	2	2	2	8	2	3	3	2	1	2	2	1	1	0	3	1	0	2	2	1	1	1	1	2	1	1	1	1	1	1	1	0	0	0	2	0	0	0
CON__Q3SZR3	CON__Q3SZR3	2	2	2			1	2	2	2	0	1	0	0	1	0	0	0	0	0	0	0	0	0	0	0	0	0	0	0	0	1	0	0	1	0	0	0	0	0	0	0	0	0	0	0	0	0	0
CON__Q5D862;Q5D862	CON__Q5D862;Q5D862	15;15	15;15	15;15	Filaggrin-2	FLG2	2	15	15	15	12	12	6	11	12	11	10	9	8	9	12	11	4	7	5	6	4	3	5	9	12	12	6	11	12	11	10	9	8	9	12	11	4	7	5	6	4	3	5
CON__Q5XKE5;Q5XKE5	CON__Q5XKE5;Q5XKE5	15;15	4;4	2;2	Keratin, type II cytoskeletal 79	KRT79	2	15	4	2	8	10	10	10	10	10	10	9	9	11	13	9	7	9	6	9	6	7	8	8	0	1	2	1	1	1	1	0	1	2	4	0	1	1	1	1	0	1	1
CON__Q61782	CON__Q61782	6	1	1			1	6	1	1	4	5	1	2	5	3	4	3	3	3	5	5	1	1	2	2	1	2	4	3	1	1	0	1	1	1	1	1	1	1	1	1	0	0	0	0	0	0	1
CON__Q6KB66-1;Q6KB66;CON__Q0VBK2	CON__Q6KB66-1;Q6KB66	7;7;2	6;6;2	6;6;2	Keratin, type II cytoskeletal 80	KRT80	3	7	6	6	3	2	3	4	6	5	5	4	4	5	7	5	2	3	1	5	4	4	3	3	3	2	3	4	5	4	4	3	3	4	6	4	2	3	1	4	3	3	3
CON__Q8N1N4-2;CON__Q7RTT2;Q8N1N4;F8VS93	CON__Q8N1N4-2;CON__Q7RTT2;Q8N1N4	13;13;13;1	10;10;10;1	10;10;10;1	Keratin, type II cytoskeletal 78	KRT78	4	13	10	10	8	9	7	10	10	8	6	7	8	6	11	11	3	4	1	7	7	2	7	8	5	6	4	7	7	5	3	4	5	4	8	8	1	2	0	4	4	0	4
CON__Q7Z3Y8;CON__Q7Z3Z0;Q7Z3Z0;Q7Z3Y8	CON__Q7Z3Y8;CON__Q7Z3Z0;Q7Z3Z0;Q7Z3Y8	6;5;5;5	4;3;3;3	3;2;2;2	Keratin, type I cytoskeletal 25;Keratin, type I cytoskeletal 27	KRT25;KRT27	4	6	4	3	2	2	2	2	6	2	2	4	2	2	2	2	3	3	3	3	2	2	2	1	0	0	0	0	4	0	0	2	0	0	0	0	1	1	1	1	0	0	0
CON__Q7Z794;Q7Z794	CON__Q7Z794;Q7Z794	12;12	6;6	4;4	Keratin, type II cytoskeletal 1b	KRT77	2	12	6	4	7	8	5	6	6	8	6	8	6	6	8	7	4	6	2	5	5	4	4	6	4	5	2	3	3	5	3	4	3	3	4	3	1	3	0	2	2	1	0
CON__Q86YZ3;Q86YZ3	CON__Q86YZ3;Q86YZ3	16;16	16;16	16;16	Hornerin	HRNR	2	16	16	16	11	14	11	10	12	7	9	9	7	9	9	10	1	12	13	3	0	0	5	7	11	14	11	10	12	7	9	9	7	9	9	10	1	12	13	3	0	0	5
J3QR55;CON__Q9C075;Q9C075	J3QR55;CON__Q9C075;Q9C075	2;2;2	1;1;1	1;1;1	Keratin, type I cytoskeletal 23	KRT23	3	2	1	1	1	1	0	1	2	2	1	2	2	1	2	2	1	0	0	1	0	1	0	1	0	0	0	0	1	1	0	1	1	0	1	1	0	0	0	0	0	0	0
CON__Q9NSB2;CON__Q6ISB0;Q9NSB2	CON__Q9NSB2;CON__Q6ISB0;Q9NSB2	11;10;10	7;6;6	7;6;6	Keratin, type II cuticular Hb4	KRT84	3	11	7	7	9	2	3	3	4	3	3	3	3	3	3	1	2	1	1	3	2	2	3	3	7	0	1	1	2	1	1	0	1	1	1	0	1	0	0	1	0	0	0
CON__Q9R0H5	CON__Q9R0H5	11	6	0			1	11	6	0	2	2	2	2	8	2	3	3	2	1	3	3	2	2	1	2	2	1	3	3	0	0	0	0	6	0	1	0	0	0	0	0	0	0	0	0	0	0	0
CON__Q9U6Y5	CON__Q9U6Y5	15	15	15			1	15	15	15	13	14	15	14	13	12	13	13	14	14	14	13	14	13	12	12	7	11	10	12	13	14	15	14	13	12	13	13	14	14	14	13	14	13	12	12	7	11	10
H0Y3P2;D3DQV9;P78344;E9PKF8;H0YCH5;H0YD77;H0YEC5;H0YD99;H0YEN8;H0YDC0;H0YCF8	H0Y3P2;D3DQV9;P78344;E9PKF8;H0YCH5	10;10;10;5;5;3;2;1;1;1;1	10;10;10;5;5;3;2;1;1;1;1	10;10;10;5;5;3;2;1;1;1;1	Eukaryotic translation initiation factor 4 gamma 2	EIF4G2	11	10	10	10	6	5	7	5	6	7	7	8	9	10	4	6	3	4	2	3	6	4	7	3	6	5	7	5	6	7	7	8	9	10	4	6	3	4	2	3	6	4	7
D3YTB1;F8W727;P62910	D3YTB1;F8W727;P62910	3;3;3	3;3;3	3;3;3	60S ribosomal protein L32	RPL32	3	3	3	3	2	1	0	2	0	2	3	3	3	3	1	1	1	0	1	3	3	2	3	3	2	1	0	2	0	2	3	3	3	3	1	1	1	0	1	3	3	2	3
D6R938;E9PBG7;E9PF82;Q13557;D6RHX9;E9PBE8;E7EQE4;H0Y9J2;H7BXS4;Q8WU40;Q5SWX3;A0A0A0MS52;A0A0A0MT11;Q9UQM7;Q13555;Q13554	D6R938;E9PBG7;E9PF82;Q13557;D6RHX9;E9PBE8;E7EQE4;H0Y9J2;H7BXS4;Q8WU40;Q5SWX3;A0A0A0MS52;A0A0A0MT11;Q9UQM7;Q13555;Q13554	2;2;2;2;1;1;1;1;1;1;1;1;1;1;1;1	2;2;2;2;1;1;1;1;1;1;1;1;1;1;1;1	2;2;2;2;1;1;1;1;1;1;1;1;1;1;1;1	Calcium/calmodulin-dependent protein kinase type II subunit delta;Calcium/calmodulin-dependent protein kinase type II subunit alpha;Calcium/calmodulin-dependent protein kinase type II subunit gamma;Calcium/calmodulin-dependent protein kinase type II subunit beta	CAMK2D;CAMK2A;CAMK2B;CAMK2G	16	2	2	2	0	1	1	1	1	1	0	1	1	0	1	0	1	0	0	1	2	1	1	1	0	1	1	1	1	1	0	1	1	0	1	0	1	0	0	1	2	1	1
D6R9A6;P26583	D6R9A6;P26583	3;3	3;3	3;3	High mobility group protein B2	HMGB2	2	3	3	3	2	1	2	2	2	1	1	2	2	2	1	1	1	0	0	3	1	2	2	2	2	1	2	2	2	1	1	2	2	2	1	1	1	0	0	3	1	2	2
D6RAA6;P57088;J3KN43;D6RBY2;H0Y8N0	D6RAA6;P57088;J3KN43;D6RBY2;H0Y8N0	2;2;1;1;1	2;2;1;1;1	2;2;1;1;1	Transmembrane protein 33	TMEM33	5	2	2	2	0	0	0	0	0	0	0	0	1	0	0	0	0	1	0	0	1	0	0	1	0	0	0	0	0	0	0	0	1	0	0	0	0	1	0	0	1	0	0
D6RAF8;H0Y8G5;Q14103;D6RD83;D6RF44;H0YA96	D6RAF8;H0Y8G5;Q14103;D6RD83;D6RF44;H0YA96	2;2;2;1;1;1	2;2;2;1;1;1	2;2;2;1;1;1	Heterogeneous nuclear ribonucleoprotein D0	HNRNPD	6	2	2	2	1	2	1	2	1	1	1	1	1	2	1	1	1	1	0	1	0	0	1	2	1	2	1	2	1	1	1	1	1	2	1	1	1	1	0	1	0	0	1
D6RAN4;Q53Z07;P32969;H0Y9R4;H0Y9V9;E7ESE0	D6RAN4;Q53Z07;P32969;H0Y9R4;H0Y9V9	3;3;3;2;2;1	3;3;3;2;2;1	3;3;3;2;2;1	60S ribosomal protein L9	RPL9	6	3	3	3	2	0	1	1	1	3	3	3	3	3	0	2	2	2	2	2	2	2	3	2	2	0	1	1	1	3	3	3	3	3	0	2	2	2	2	2	2	2	3
D6RAT0;P61247;D6RG13;D6RB09;E9PFI5;H0Y9Y4;D6R9B6;H0Y8L7;D6RAS7;D6RED7;D6RGE0;D6RI02	D6RAT0;P61247;D6RG13;D6RB09;E9PFI5;H0Y9Y4;D6R9B6;H0Y8L7;D6RAS7	16;16;15;14;12;11;10;10;9;7;5;4	16;16;15;14;12;11;10;10;9;7;5;4	16;16;15;14;12;11;10;10;9;7;5;4	40S ribosomal protein S3a	RPS3A	12	16	16	16	8	7	8	12	8	11	9	13	12	11	9	7	9	9	11	8	6	9	9	11	8	7	8	12	8	11	9	13	12	11	9	7	9	9	11	8	6	9	9
D6RBW1;P06730	D6RBW1;P06730	1;1	1;1	1;1	Eukaryotic translation initiation factor 4E	EIF4E	2	1	1	1	0	0	0	0	0	0	0	1	1	0	1	0	0	0	0	0	0	0	1	1	0	0	0	0	0	0	0	1	1	0	1	0	0	0	0	0	0	0	1
D6RDG3;P20290	D6RDG3;P20290	1;1	1;1	1;1	Transcription factor BTF3	BTF3	2	1	1	1	1	1	1	1	0	1	1	1	1	1	1	0	0	1	1	1	1	1	1	1	1	1	1	1	0	1	1	1	1	1	1	0	0	1	1	1	1	1	1
D6RDU5;D6RGI3;D6RER5;Q9NVA2;D6RDP1;D6R9Y6;A0A087X142;A6NMH6;B1AMS2;A6NFQ9;E7EW69;F8W8I8;E7EX04;B5ME97;Q14141;Q9P0V9;Q92599	D6RDU5;D6RGI3;D6RER5;Q9NVA2;D6RDP1;D6R9Y6;A0A087X142;A6NMH6;B1AMS2;A6NFQ9;E7EW69;F8W8I8;E7EX04;B5ME97;Q14141;Q9P0V9;Q92599	2;2;2;2;1;1;1;1;1;1;1;1;1;1;1;1;1	2;2;2;2;1;1;1;1;1;1;1;1;1;1;1;1;1	2;2;2;2;1;1;1;1;1;1;1;1;1;1;1;1;1	Septin-11;Septin-6;Septin-10;Septin-8	SEPT11;SEPT8;SEPT6;SEPT10	17	2	2	2	0	0	0	0	0	1	0	1	0	1	0	0	0	1	0	0	1	0	0	1	0	0	0	0	0	1	0	1	0	1	0	0	0	1	0	0	1	0	0
H7BXG7;D6REX3;O94979;H0YAF5;H0Y9K1;H0Y8V7;H0Y8W8;H0YAB3;D6RHZ5	H7BXG7;D6REX3;O94979;H0YAF5;H0Y9K1;H0Y8V7;H0Y8W8;H0YAB3;D6RHZ5	2;2;2;1;1;1;1;1;1	2;2;2;1;1;1;1;1;1	2;2;2;1;1;1;1;1;1	Protein transport protein Sec31A	SEC31A	9	2	2	2	1	0	0	0	0	2	1	2	2	2	1	0	1	2	1	2	1	1	2	1	1	0	0	0	0	2	1	2	2	2	1	0	1	2	1	2	1	1	2
D6RFF0;H0YA82;Q4G0J3	D6RFF0;H0YA82;Q4G0J3	1;1;1	1;1;1	1;1;1	La-related protein 7	LARP7	3	1	1	1	0	0	0	0	0	1	1	0	0	1	0	0	0	0	0	0	0	0	1	0	0	0	0	0	0	1	1	0	0	1	0	0	0	0	0	0	0	0	1
E3W994;J3KR49;E7ERI8;E7EW49;O75122;H7C4X8;H7C5M8;H0Y5T1;F8WA11;Q7Z460	E3W994;J3KR49;E7ERI8;E7EW49;O75122;H7C4X8	3;3;3;3;3;2;1;1;1;1	3;3;3;3;3;2;1;1;1;1	3;3;3;3;3;2;1;1;1;1	CLIP-associating protein 2	CLASP2	10	3	3	3	1	0	2	1	2	1	1	2	3	3	2	0	0	2	1	2	1	1	0	2	1	0	2	1	2	1	1	2	3	3	2	0	0	2	1	2	1	1	0
E5RGX5;Q93045	E5RGX5;Q93045	1;1	1;1	1;1	Stathmin;Stathmin-2	STMN2	2	1	1	1	1	1	1	1	1	1	1	1	1	1	1	1	1	1	1	1	1	1	1	0	1	1	1	1	1	1	1	1	1	1	1	1	1	1	1	1	1	1	1
E5RHT6;E5RHC5;F8W1U7;F8VWH9;Q8N6T3	E5RHT6;E5RHC5;F8W1U7;F8VWH9;Q8N6T3	1;1;1;1;1	1;1;1;1;1	1;1;1;1;1	ADP-ribosylation factor GTPase-activating protein 1	ARFGAP1	5	1	1	1	1	1	0	0	0	1	1	1	1	1	1	1	0	1	1	1	1	1	1	1	1	1	0	0	0	1	1	1	1	1	1	1	0	1	1	1	1	1	1
E5RHG8;Q15369;R4GMY8	E5RHG8;Q15369;R4GMY8	4;4;3	4;4;3	4;4;3	Transcription elongation factor B polypeptide 1	TCEB1	3	4	4	4	1	1	1	0	0	2	3	2	3	2	1	1	1	1	1	2	2	1	2	2	1	1	1	0	0	2	3	2	3	2	1	1	1	1	1	2	2	1	2
E5RHJ4;Q8N163	E5RHJ4;Q8N163	1;1	1;1	1;1	Cell cycle and apoptosis regulator protein 2	CCAR2	2	1	1	1	0	1	1	1	1	1	0	1	1	1	0	0	0	0	0	1	0	1	1	1	0	1	1	1	1	1	0	1	1	1	0	0	0	0	0	1	0	1	1
E5RJN6;E5RHZ6;Q9Y277;E5RHE1;E5RK27;E5RFP6	E5RJN6;E5RHZ6;Q9Y277;E5RHE1;E5RK27;E5RFP6	2;2;2;1;1;1	2;2;2;1;1;1	2;2;2;1;1;1	Voltage-dependent anion-selective channel protein 3	VDAC3	6	2	2	2	1	1	2	0	1	2	2	2	2	2	0	0	0	1	0	1	2	1	2	1	1	1	2	0	1	2	2	2	2	2	0	0	0	1	0	1	2	1	2
E5RIM3;Q9Y263;H0YAU9;H0YC16;H0YBW4	E5RIM3;Q9Y263;H0YAU9	4;4;2;1;1	4;4;2;1;1	4;4;2;1;1	Phospholipase A-2-activating protein	PLAA	5	4	4	4	0	1	2	1	2	4	4	4	4	3	0	2	1	1	0	2	2	1	2	1	0	1	2	1	2	4	4	4	4	3	0	2	1	1	0	2	2	1	2
E5RIT4;H0YBR5;P60228;E5RGA2	E5RIT4;H0YBR5;P60228;E5RGA2	2;2;2;1	2;2;2;1	2;2;2;1	Eukaryotic translation initiation factor 3 subunit E	EIF3E	4	2	2	2	0	1	1	1	1	1	0	2	2	2	2	1	0	1	0	2	1	2	2	0	0	1	1	1	1	1	0	2	2	2	2	1	0	1	0	2	1	2	2
E5RJR5;P63208;E5RGM3;E7ERH2;F8W8N3	E5RJR5;P63208;E5RGM3;E7ERH2;F8W8N3	5;5;3;3;3	5;5;3;3;3	5;5;3;3;3	S-phase kinase-associated protein 1	SKP1	5	5	5	5	1	1	3	2	2	2	3	3	3	4	1	2	0	0	0	1	1	1	2	1	1	1	3	2	2	2	3	3	3	4	1	2	0	0	0	1	1	1	2
E5RJU9;Q86UE4;H0YB56	E5RJU9;Q86UE4;H0YB56	2;2;1	2;2;1	2;2;1	Protein LYRIC	MTDH	3	2	2	2	0	0	1	2	0	1	2	1	2	2	1	0	1	1	0	2	2	2	2	2	0	0	1	2	0	1	2	1	2	2	1	0	1	1	0	2	2	2	2
E7EMW7;O95071	E7EMW7;O95071	1;1	1;1	1;1	E3 ubiquitin-protein ligase UBR5	UBR5	2	1	1	1	0	0	0	0	0	1	0	1	1	1	1	0	0	0	1	1	0	0	1	1	0	0	0	0	0	1	0	1	1	1	1	0	0	0	1	1	0	0	1
E7END7;P62820;E9PLD0	E7END7;P62820;E9PLD0	2;2;1	2;2;1	1;1;0	Ras-related protein Rab-1A	RAB1A;RAB1B	3	2	2	1	1	1	1	1	1	1	0	1	1	1	0	1	0	1	1	0	1	1	0	1	1	1	1	1	1	1	0	1	1	1	0	1	0	1	1	0	1	1	0
E7EPB3;P50914	E7EPB3;P50914	3;3	3;3	3;3	60S ribosomal protein L14	RPL14	2	3	3	3	2	2	2	2	1	3	1	3	3	2	2	1	1	1	1	2	2	3	3	1	2	2	2	2	1	3	1	3	3	2	2	1	1	1	1	2	2	3	3
E7EPF2;F8W1T6;E7ETU5;F6Y5H0;P29558;Q15434	E7EPF2;F8W1T6;E7ETU5;F6Y5H0;P29558;Q15434	1;1;1;1;1;1	1;1;1;1;1;1	1;1;1;1;1;1	RNA-binding motif, single-stranded-interacting protein 1;RNA-binding motif, single-stranded-interacting protein 2	RBMS1;RBMS2	6	1	1	1	0	1	0	0	0	1	1	0	1	0	0	0	0	0	0	0	1	0	0	0	0	1	0	0	0	1	1	0	1	0	0	0	0	0	0	0	1	0	0
G3V1Q4;E7ES33;E7EPK1;Q16181;H0Y3Y4;Q5JXL7	G3V1Q4;E7ES33;E7EPK1;Q16181;H0Y3Y4	3;3;3;3;2;1	3;3;3;3;2;1	3;3;3;3;2;1	Septin-7	2007-09-01	6	3	3	3	0	0	1	0	0	2	1	2	3	3	0	0	0	0	0	1	1	0	2	1	0	0	1	0	0	2	1	2	3	3	0	0	0	0	0	1	1	0	2
E7EPN9;Q9Y520;A0A0A0MS30;H7C5N8;P48634	E7EPN9;Q9Y520	6;6;2;1;1	6;6;2;1;1	5;5;2;1;0	Protein PRRC2C	PRRC2C	5	6	6	5	1	0	1	1	1	4	2	5	6	5	1	0	0	2	0	4	1	2	5	3	1	0	1	1	1	4	2	5	6	5	1	0	0	2	0	4	1	2	5
F5GX39;E7EQ72;Q15363	F5GX39;E7EQ72;Q15363	1;1;1	1;1;1	1;1;1	Transmembrane emp24 domain-containing protein 2	TMED2	3	1	1	1	0	0	0	0	0	0	0	1	1	1	1	0	0	1	0	1	0	0	1	1	0	0	0	0	0	0	0	1	1	1	1	0	0	1	0	1	0	0	1
E7EQQ5;Q9C035;E9PFM0;B2RNG4;Q9C030;Q9BYJ4	E7EQQ5;Q9C035;E9PFM0;B2RNG4;Q9C030;Q9BYJ4	2;2;1;1;1;1	2;2;1;1;1;1	2;2;1;1;1;1	Tripartite motif-containing protein 5;Tripartite motif-containing protein 6;Tripartite motif-containing protein 34	TRIM5;TRIM6;TRIM6-TRIM34;TRIM34	6	2	2	2	0	0	0	0	0	1	1	1	1	1	1	1	1	1	0	0	0	0	1	1	0	0	0	0	0	1	1	1	1	1	1	1	1	1	0	0	0	0	1
E7EQR4;P15311	E7EQR4;P15311	7;7	7;7	6;6	Ezrin	EZR	2	7	7	6	2	4	3	4	4	5	4	5	7	6	5	3	4	4	2	3	1	2	7	6	2	4	3	4	4	5	4	5	7	6	5	3	4	4	2	3	1	2	7
E7EQV3;E7ERJ7;P11940;A0A087WTT1;H0YAR2;Q9H361;H0YAP2;H0YB86;H0YBN4;E5RGH3;E5RH24;E5RJB9;H0YAS7;H0YAS6;H0YB75;Q4VXU2;H0YC10;E5RHG7;H0YEQ8	E7EQV3;E7ERJ7;P11940;A0A087WTT1;H0YAR2;Q9H361	14;14;14;13;9;8;5;4;4;3;2;2;2;2;2;2;1;1;1	14;14;14;13;9;8;5;4;4;3;2;2;2;2;2;2;1;1;1	10;10;10;9;7;6;5;2;2;1;0;0;2;2;2;0;1;0;0	Polyadenylate-binding protein;Polyadenylate-binding protein 1;Polyadenylate-binding protein 3	PABPC1;PABPC3	19	14	14	10	4	4	3	4	3	12	9	13	9	10	5	3	1	1	1	4	6	4	5	10	4	4	3	4	3	12	9	13	9	10	5	3	1	1	1	4	6	4	5
E7ER27;P51659;G5E9S2;E7ET17;E7EWE5;E7EPL9	E7ER27;P51659;G5E9S2;E7ET17;E7EWE5	3;3;2;2;2;1	3;3;2;2;2;1	3;3;2;2;2;1	Peroxisomal multifunctional enzyme type 2;(3R)-hydroxyacyl-CoA dehydrogenase;Enoyl-CoA hydratase 2	HSD17B4	6	3	3	3	1	1	0	1	0	0	0	2	2	1	0	0	0	0	0	0	0	0	2	1	1	1	0	1	0	0	0	2	2	1	0	0	0	0	0	0	0	0	2
E7ERS3;Q86VM9;H3BRN6;H3BRH3;H3BP01	E7ERS3;Q86VM9	3;3;1;1;1	3;3;1;1;1	3;3;1;1;1	Zinc finger CCCH domain-containing protein 18	ZC3H18	5	3	3	3	1	1	1	2	1	1	1	2	2	1	1	1	1	0	1	1	1	0	1	1	1	1	1	2	1	1	1	2	2	1	1	1	1	0	1	1	1	0	1
E7ERY9;H0Y7S3;Q16720;P23634;Q01814;P20020	E7ERY9;H0Y7S3;Q16720;P23634;Q01814;P20020	1;1;1;1;1;1	1;1;1;1;1;1	1;1;1;1;1;1	Calcium-transporting ATPase;Plasma membrane calcium-transporting ATPase 3;Plasma membrane calcium-transporting ATPase 4;Plasma membrane calcium-transporting ATPase 2;Plasma membrane calcium-transporting ATPase 1	ATP2B1;ATP2B2;ATP2B3;ATP2B4	6	1	1	1	1	1	0	1	1	1	1	0	1	1	0	0	0	1	0	0	1	1	1	0	1	1	0	1	1	1	1	0	1	1	0	0	0	1	0	0	1	1	1
E7ESC6;Q9UIA9;H0YBE1	E7ESC6;Q9UIA9;H0YBE1	3;3;2	3;3;2	3;3;2	Exportin-7	XPO7	3	3	3	3	1	1	1	3	2	3	2	2	3	2	0	0	0	1	1	0	3	2	2	1	1	1	1	3	2	3	2	2	3	2	0	0	0	1	1	0	3	2	2
E7EU96;Q5U5J2;Q8NEV1;P68400;V9GYA2;V9GY80;A0A087WY74	E7EU96;Q5U5J2;Q8NEV1;P68400	5;5;5;5;1;1;1	5;5;5;5;1;1;1	5;5;5;5;1;1;1	Casein kinase II subunit alpha 3;Casein kinase II subunit alpha	CSNK2A1;CSNK2A3	7	5	5	5	0	1	2	0	3	3	3	3	3	3	2	1	1	4	2	2	2	0	2	3	0	1	2	0	3	3	3	3	3	3	2	1	1	4	2	2	2	0	2
E7EX73;E9PGM1;E7EUU4;Q04637;A0A0A0MR52;C9JF13;C9J6B6;C9J2Z7;C9K073;F8WCF2;C9JHW9;H7C044;A0A0A0MSA7;O43432	E7EX73;E9PGM1;E7EUU4;Q04637;A0A0A0MR52;C9JF13	11;11;11;11;9;6;5;4;4;1;1;1;1;1	11;11;11;11;9;6;5;4;4;1;1;1;1;1	11;11;11;11;9;6;5;4;4;1;1;1;1;1	Eukaryotic translation initiation factor 4 gamma 1	EIF4G1	14	11	11	11	4	3	3	3	1	9	8	10	9	9	1	2	3	2	1	4	5	4	8	9	4	3	3	3	1	9	8	10	9	9	1	2	3	2	1	4	5	4	8
E7EV07	E7EV07	1	1	1		ARHGEF4	1	1	1	1	0	0	0	0	0	1	0	1	1	1	0	0	0	0	0	1	0	0	0	0	0	0	0	0	0	1	0	1	1	1	0	0	0	0	0	1	0	0	0
E7EVA0;P27816;H0Y2V1;B5MEG9;F8W9U4;H7C4C5	E7EVA0;P27816;H0Y2V1;B5MEG9;F8W9U4;H7C4C5	4;4;3;3;3;2	4;4;3;3;3;2	4;4;3;3;3;2	Microtubule-associated protein;Microtubule-associated protein 4	MAP4	6	4	4	4	1	1	1	0	1	4	2	4	4	4	1	1	1	0	1	4	1	0	2	4	1	1	1	0	1	4	2	4	4	4	1	1	1	0	1	4	1	0	2
E7EWK3;Q9H2U1;A0A0G2JRP3;A0A0G2JQU7	E7EWK3;Q9H2U1;A0A0G2JRP3;A0A0G2JQU7	2;2;1;1	2;2;1;1	2;2;1;1	ATP-dependent RNA helicase DHX36	DHX36	4	2	2	2	0	0	1	1	0	2	2	2	2	2	0	1	1	1	0	2	1	2	1	2	0	0	1	1	0	2	2	2	2	2	0	1	1	1	0	2	1	2	1
E7EX17;P23588;F8W0K0;F8VSC7;F8VP89;F8VRU1;F8VYE9;F8VX11	E7EX17;P23588	6;6;2;2;2;1;1;1	6;6;2;2;2;1;1;1	6;6;2;2;2;1;1;1	Eukaryotic translation initiation factor 4B	EIF4B	8	6	6	6	3	3	2	4	3	4	3	4	3	4	3	3	2	3	2	3	0	0	4	4	3	3	2	4	3	4	3	4	3	4	3	3	2	3	2	3	0	0	4
F8VZJ2;F8W0W4;H0YHX9;Q13765;E9PAV3;F8W1N5;F8VNW4	F8VZJ2;F8W0W4;H0YHX9;Q13765;E9PAV3;F8W1N5;F8VNW4	3;3;3;3;3;2;2	3;3;3;3;3;2;2	3;3;3;3;3;2;2	Nascent polypeptide-associated complex subunit alpha;Nascent polypeptide-associated complex subunit alpha, muscle-specific form	NACA	7	3	3	3	2	2	2	3	3	3	3	3	3	3	2	2	2	2	0	3	3	1	2	2	2	2	2	3	3	3	3	3	3	3	2	2	2	2	0	3	3	1	2
E9PB90;P52789	E9PB90;P52789	2;2	2;2	2;2	Hexokinase;Hexokinase-2	HK2	2	2	2	2	0	0	0	0	0	2	2	2	2	2	0	0	0	0	0	1	1	0	1	2	0	0	0	0	0	2	2	2	2	2	0	0	0	0	0	1	1	0	1
E9PBS1;P22234;D6RF62	E9PBS1;P22234;D6RF62	2;2;1	2;2;1	2;2;1	Multifunctional protein ADE2;Phosphoribosylaminoimidazole-succinocarboxamide synthase;Phosphoribosylaminoimidazole carboxylase	PAICS	3	2	2	2	1	1	1	1	1	2	2	0	1	2	2	0	0	1	0	0	0	1	0	0	1	1	1	1	1	2	2	0	1	2	2	0	0	1	0	0	0	1	0
E9PC52;Q16576;Q5JP02;Q5JNZ6;H0YEU5;H0YCT5;H0YF10;H0YDK2;Q09028;Q5JP01	E9PC52;Q16576;Q5JP02	5;5;3;2;2;2;2;2;2;1	5;5;3;2;2;2;2;2;2;1	5;5;3;2;2;2;2;2;2;1	Histone-binding protein RBBP7	RBBP7	10	5	5	5	1	2	0	2	2	4	1	4	4	3	0	1	2	0	0	2	2	2	1	2	1	2	0	2	2	4	1	4	4	3	0	1	2	0	0	2	2	2	1
E9PC74;Q13144	E9PC74;Q13144	1;1	1;1	1;1	Translation initiation factor eIF-2B subunit epsilon	EIF2B5	2	1	1	1	0	1	1	1	1	1	0	0	1	1	1	0	1	1	1	0	1	0	1	1	0	1	1	1	1	1	0	0	1	1	1	0	1	1	1	0	1	0	1
E9PCX8;Q68CZ2	E9PCX8;Q68CZ2	1;1	1;1	1;1	Tensin-3	TNS3	2	1	1	1	0	0	0	0	0	0	0	1	0	0	0	0	0	0	0	0	1	1	1	0	0	0	0	0	0	0	0	1	0	0	0	0	0	0	0	0	1	1	1
E9PCY7;G8JLB6;P31943;D6RIU0;D6RBM0;E7EQJ0;D6RAM1;D6R9T0;D6RFM3;D6RIT2;D6RDU3;D6RJ04;D6RIH9;E5RGV0;E7EN40;D6RDL0;H0YB39;D6RF17;E5RGH4;H0YBG7;H0YBD7;D6R9D3;H0YAQ2;E5RJ94	E9PCY7;G8JLB6;P31943;D6RIU0;D6RBM0;E7EQJ0;D6RAM1;D6R9T0;D6RFM3;D6RIT2;D6RDU3;D6RJ04;D6RIH9;E5RGV0;E7EN40	10;10;10;7;7;6;6;6;6;6;6;6;6;5;5;4;4;3;3;3;3;2;2;1	10;10;10;7;7;6;6;6;6;6;6;6;6;5;5;4;4;3;3;3;3;2;2;1	5;5;5;5;5;5;5;5;5;5;5;5;5;3;4;4;0;3;1;0;0;2;1;1	Heterogeneous nuclear ribonucleoprotein H;Heterogeneous nuclear ribonucleoprotein H, N-terminally processed	HNRNPH1	24	10	10	5	5	7	8	7	8	8	7	7	8	8	7	7	6	5	4	5	3	4	8	7	5	7	8	7	8	8	7	7	8	8	7	7	6	5	4	5	3	4	8
E9PD53;Q9NTJ3	E9PD53;Q9NTJ3	6;6	6;6	6;6	Structural maintenance of chromosomes protein;Structural maintenance of chromosomes protein 4	SMC4	2	6	6	6	0	1	1	3	3	5	6	5	4	6	3	2	1	3	2	2	2	3	2	1	0	1	1	3	3	5	6	5	4	6	3	2	1	3	2	2	2	3	2
E9PDF6;O43795	E9PDF6;O43795	2;2	2;2	2;2	Unconventional myosin-Ib	MYO1B	2	2	2	2	0	0	0	1	0	2	2	1	2	2	1	1	1	1	1	1	1	0	2	1	0	0	0	1	0	2	2	1	2	2	1	1	1	1	1	1	1	0	2
H7C2F5;H3BLS9;H0YLQ3;E9PDP5;H0YM23;Q8IWZ3;O75179	H7C2F5;H3BLS9;H0YLQ3;E9PDP5;H0YM23;Q8IWZ3;O75179	1;1;1;1;1;1;1	1;1;1;1;1;1;1	1;1;1;1;1;1;1	Ankyrin repeat and KH domain-containing protein 1;Ankyrin repeat domain-containing protein 17	ANKHD1;ANKRD17	7	1	1	1	0	0	1	1	1	1	1	1	1	1	0	0	0	0	0	0	1	1	0	0	0	0	1	1	1	1	1	1	1	1	0	0	0	0	0	0	1	1	0
E9PEB5;Q96AE4;C9JSZ1	E9PEB5;Q96AE4	6;6;1	5;5;1	5;5;1	Far upstream element-binding protein 1	FUBP1	3	6	5	5	3	2	4	6	4	5	5	5	6	5	3	1	1	2	1	1	3	2	2	1	3	1	3	5	4	4	4	4	5	5	2	1	1	1	0	1	3	2	2
E9PEX6;P09622	E9PEX6;P09622	1;1	1;1	1;1	Dihydrolipoyl dehydrogenase;Dihydrolipoyl dehydrogenase, mitochondrial	DLD	2	1	1	1	0	0	0	0	0	0	0	0	0	0	0	0	0	0	0	1	1	1	1	0	0	0	0	0	0	0	0	0	0	0	0	0	0	0	0	1	1	1	1
E9PF10;O75694	E9PF10;O75694	10;10	10;10	10;10	Nuclear pore complex protein Nup155	NUP155	2	10	10	10	2	3	4	5	2	6	6	5	3	5	5	3	2	2	2	1	3	4	6	6	2	3	4	5	2	6	6	5	3	5	5	3	2	2	2	1	3	4	6
E9PFD7;P00533;A0A0B4J1Y5;Q504U8	E9PFD7;P00533;A0A0B4J1Y5;Q504U8	2;2;1;1	2;2;1;1	2;2;1;1	Receptor protein-tyrosine kinase;Epidermal growth factor receptor	EGFR	4	2	2	2	0	1	2	0	1	2	1	1	2	0	0	1	0	0	0	2	1	1	2	1	0	1	2	0	1	2	1	1	2	0	0	1	0	0	0	2	1	1	2
E9PFT6;P68871;P02042;A0A0J9YWK4;C9JRG0;F8W6P5;E9PEW8	E9PFT6;P68871;P02042;A0A0J9YWK4;C9JRG0;F8W6P5;E9PEW8	2;2;2;1;1;1;1	1;1;1;1;1;1;1	1;1;1;1;1;1;1	Hemoglobin subunit beta;LVV-hemorphin-7;Spinorphin;Hemoglobin subunit delta	HBD;HBB	7	2	1	1	0	0	0	0	0	0	1	1	1	1	0	0	0	0	0	1	0	0	0	1	0	0	0	0	0	0	0	0	0	0	0	0	0	0	0	0	0	0	0
F8WDS9;E9PHS0;O43813	F8WDS9;E9PHS0;O43813	1;1;1	1;1;1	1;1;1	LanC-like protein 1	LANCL1	3	1	1	1	0	0	0	0	0	0	1	1	0	1	0	0	0	0	0	0	0	0	0	1	0	0	0	0	0	0	1	1	0	1	0	0	0	0	0	0	0	0	0
E9PIE3;Q969G5	E9PIE3;Q969G5	1;1	1;1	1;1	Protein kinase C delta-binding protein	PRKCDBP	2	1	1	1	0	1	0	0	0	0	0	0	0	0	0	0	1	1	0	0	1	0	0	1	0	1	0	0	0	0	0	0	0	0	0	0	1	1	0	0	1	0	0
E9PIQ7;O00165;Q5VYD6	E9PIQ7;O00165;Q5VYD6	5;5;4	5;5;4	5;5;4	HCLS1-associated protein X-1	HAX1	3	5	5	5	0	0	0	0	1	4	5	5	5	5	1	1	0	0	0	2	1	1	2	4	0	0	0	0	1	4	5	5	5	5	1	1	0	0	0	2	1	1	2
E9PNR9;E9PQ98;E9PIX6;H0YDE4;E9PKG1;H7C2I1;Q99873;E9PMW9;E9PI83;A0A087X1W2	E9PNR9;E9PQ98;E9PIX6;H0YDE4;E9PKG1;H7C2I1;Q99873;E9PMW9;E9PI83;A0A087X1W2	2;2;2;2;2;2;2;1;1;1	2;2;2;2;2;2;2;1;1;1	2;2;2;2;2;2;2;1;1;1	Protein arginine N-methyltransferase 1	PRMT1	10	2	2	2	1	1	2	1	2	2	1	2	2	2	0	1	0	1	0	2	2	1	1	2	1	1	2	1	2	2	1	2	2	2	0	1	0	1	0	2	2	1	1
E9PJ60;Q9UHI6	E9PJ60;Q9UHI6	1;1	1;1	1;1	Probable ATP-dependent RNA helicase DDX20	DDX20	2	1	1	1	1	1	1	1	1	1	1	1	1	1	1	0	0	1	0	0	1	1	0	1	1	1	1	1	1	1	1	1	1	1	1	0	0	1	0	0	1	1	0
H0YF00;E9PJA7;E9PK09;E9PQN2;E9PKI6;E9PK91;Q9NYF8	H0YF00;E9PJA7;E9PK09;E9PQN2;E9PKI6;E9PK91;Q9NYF8	1;1;1;1;1;1;1	1;1;1;1;1;1;1	1;1;1;1;1;1;1	Bcl-2-associated transcription factor 1	BCLAF1	7	1	1	1	0	0	0	0	0	1	0	1	1	1	0	0	0	0	0	1	0	0	1	1	0	0	0	0	0	1	0	1	1	1	0	0	0	0	0	1	0	0	1
E9PJD9;E9PLL6;P46776;E9PLX7	E9PJD9;E9PLL6;P46776	4;4;4;1	4;4;4;1	4;4;4;1	60S ribosomal protein L27a	RPL27A	4	4	4	4	2	3	3	3	2	3	2	3	4	3	2	2	1	2	2	3	2	3	3	3	2	3	3	3	2	3	2	3	4	3	2	2	1	2	2	3	2	3	3
E9PMI6;E9PJF4;J3KN38;P54105	E9PMI6;E9PJF4;J3KN38;P54105	1;1;1;1	1;1;1;1	1;1;1;1	Methylosome subunit pICln	CLNS1A	4	1	1	1	1	1	1	1	1	1	0	1	1	1	1	0	1	1	0	0	0	1	1	1	1	1	1	1	1	1	0	1	1	1	1	0	1	1	0	0	0	1	1
E9PK01;P29692;E9PPR1;E9PL12;E9PQ49;E9PI39;A0A087X1X7;E9PRY8;E9PMW7;E9PIZ1;E9PL71;H0YCK7;E9PN91;E9PK06;E9PQZ1;E9PK72;E9PKK3;E9PNW6;E9PQC9;E9PJD0;H0YE58;H0YE72	E9PK01;P29692;E9PPR1;E9PL12;E9PQ49;E9PI39;A0A087X1X7;E9PRY8;E9PMW7;E9PIZ1;E9PL71;H0YCK7;E9PN91;E9PK06;E9PQZ1	8;8;7;7;7;7;7;7;6;5;5;5;4;4;4;3;2;1;1;1;1;1	8;8;7;7;7;7;7;7;6;5;5;5;4;4;4;3;2;1;1;1;1;1	8;8;7;7;7;7;7;7;6;5;5;5;4;4;4;3;2;1;1;1;1;1	Elongation factor 1-delta	EEF1D	22	8	8	8	7	6	7	7	6	5	6	6	5	8	4	5	5	7	4	5	5	4	5	4	7	6	7	7	6	5	6	6	5	8	4	5	5	7	4	5	5	4	5
E9PK47;P06737;P11217;P11216	E9PK47;P06737	3;3;1;1	3;3;1;1	3;3;1;1	Alpha-1,4 glucan phosphorylase;Glycogen phosphorylase, liver form	PYGL	4	3	3	3	1	1	1	1	0	2	2	2	2	2	1	2	1	0	0	1	3	1	0	1	1	1	1	1	0	2	2	2	2	2	1	2	1	0	0	1	3	1	0
E9PKZ0;P62917;G3V1A1;E9PKU4;E9PP36	E9PKZ0;P62917;G3V1A1;E9PKU4	5;5;4;4;2	5;5;4;4;2	5;5;4;4;2	60S ribosomal protein L8	RPL8	5	5	5	5	2	1	3	2	2	4	3	4	4	3	1	2	2	2	1	3	1	1	4	5	2	1	3	2	2	4	3	4	4	3	1	2	2	2	1	3	1	1	4
E9PL69;P23921	E9PL69;P23921	1;1	1;1	1;1	Ribonucleoside-diphosphate reductase large subunit	RRM1	2	1	1	1	0	1	1	0	0	1	1	1	1	1	1	1	1	0	0	1	1	1	1	1	0	1	1	0	0	1	1	1	1	1	1	1	1	0	0	1	1	1	1
E9PMS6;A0A0A0MTE2;E9PMT2;F8WD26;J3KP06;Q8WWI1;E9PMP7;H0Y424;E9PK58;E9PJ10;H0YDQ3;H0YDG6;E9PLU6;H0YE95	E9PMS6;A0A0A0MTE2;E9PMT2;F8WD26;J3KP06;Q8WWI1;E9PMP7	9;8;8;8;8;8;5;4;2;2;2;2;1;1	9;8;8;8;8;8;5;4;2;2;2;2;1;1	9;8;8;8;8;8;5;4;2;2;2;2;1;1	LIM domain only protein 7	LMO7	14	9	9	9	3	2	5	5	3	7	8	7	8	8	1	0	0	1	0	2	3	4	7	3	3	2	5	5	3	7	8	7	8	8	1	0	0	1	0	2	3	4	7
E9PN17;O75964	E9PN17;O75964	2;2	2;2	2;2	ATP synthase subunit g, mitochondrial	ATP5L	2	2	2	2	2	2	1	2	0	2	2	1	2	2	1	0	1	1	0	2	1	1	2	0	2	2	1	2	0	2	2	1	2	2	1	0	1	1	0	2	1	1	2
E9PS42;E9PND2;E9PP21;P21291	E9PS42;E9PND2;E9PP21;P21291	1;1;1;1	1;1;1;1	1;1;1;1	Cysteine and glycine-rich protein 1	CSRP1	4	1	1	1	0	0	0	0	0	0	0	0	0	0	0	0	0	0	1	0	0	0	0	0	0	0	0	0	0	0	0	0	0	0	0	0	0	0	1	0	0	0	0
E9PPH5;Q9BTT0;Q5TB19;E9PLC4	E9PPH5;Q9BTT0;Q5TB19;E9PLC4	2;2;1;1	2;2;1;1	2;2;1;1	Acidic leucine-rich nuclear phosphoprotein 32 family member E	ANP32E	4	2	2	2	2	2	2	2	2	2	1	2	2	2	2	2	2	2	0	2	2	1	2	2	2	2	2	2	2	2	1	2	2	2	2	2	2	2	0	2	2	1	2
E9PPX6	E9PPX6	1	1	1		ATPAF1	1	1	1	1	0	1	1	1	1	1	1	1	1	1	1	1	1	1	1	0	0	0	0	1	0	1	1	1	1	1	1	1	1	1	1	1	1	1	1	0	0	0	0
E9PQD6;P0DJI8	E9PQD6;P0DJI8	1;1	1;1	1;1	Serum amyloid A protein;Serum amyloid A-1 protein;Amyloid protein A;Serum amyloid protein A(2-104);Serum amyloid protein A(3-104);Serum amyloid protein A(2-103);Serum amyloid protein A(2-102);Serum amyloid protein A(4-101)	SAA1	2	1	1	1	0	0	0	0	0	0	1	0	0	0	0	0	0	0	0	0	0	0	0	0	0	0	0	0	0	0	1	0	0	0	0	0	0	0	0	0	0	0	0
E9PQR7;Q9UK41	E9PQR7;Q9UK41	1;1	1;1	1;1	Vacuolar protein sorting-associated protein 28 homolog	VPS28	2	1	1	1	1	1	1	1	1	1	1	1	1	1	1	1	0	1	0	1	1	1	1	0	1	1	1	1	1	1	1	1	1	1	1	1	0	1	0	1	1	1	1
E9PR30;P62861	E9PR30;P62861	1;1	1;1	1;1	40S ribosomal protein S30	FAU	2	1	1	1	0	0	0	0	0	0	0	0	0	0	0	0	1	0	0	0	0	1	0	0	0	0	0	0	0	0	0	0	0	0	0	0	1	0	0	0	0	1	0
E9PRR7;Q14331	E9PRR7;Q14331	1;1	1;1	1;1	Protein FRG1	FRG1	2	1	1	1	1	1	1	1	1	1	0	1	1	1	1	1	1	1	1	1	1	1	1	1	1	1	1	1	1	1	0	1	1	1	1	1	1	1	1	1	1	1	1
G3V194;E9PS48;O75489	G3V194;E9PS48;O75489	1;1;1	1;1;1	1;1;1	NADH dehydrogenase [ubiquinone] iron-sulfur protein 3, mitochondrial	NDUFS3	3	1	1	1	0	0	0	0	0	0	0	1	1	0	0	0	0	0	0	0	0	0	1	1	0	0	0	0	0	0	0	1	1	0	0	0	0	0	0	0	0	0	1
F1T0I1;J3KNL6;O15027;X6RGP5;A0A0C4DH09;Q8N9G1	F1T0I1;J3KNL6;O15027;X6RGP5	18;18;17;10;8;4	18;18;17;10;8;4	18;18;17;10;8;4	Protein transport protein Sec16A	SEC16A	6	18	18	18	7	9	11	11	7	16	13	17	12	15	12	6	5	9	2	13	11	13	13	10	7	9	11	11	7	16	13	17	12	15	12	6	5	9	2	13	11	13	13
F2Z2W6;F2Z2Y5;H7BXJ5;P05114	F2Z2W6;F2Z2Y5;H7BXJ5;P05114	1;1;1;1	1;1;1;1	1;1;1;1	Non-histone chromosomal protein HMG-14	HMGN1	4	1	1	1	0	0	0	0	0	0	0	1	0	0	0	0	0	1	0	0	0	0	0	0	0	0	0	0	0	0	0	1	0	0	0	0	0	1	0	0	0	0	0
F2Z388;P42766	F2Z388;P42766	2;2	2;2	2;2	60S ribosomal protein L35	RPL35	2	2	2	2	2	1	1	2	1	2	2	1	2	2	1	1	1	0	1	2	1	0	1	2	2	1	1	2	1	2	2	1	2	2	1	1	1	0	1	2	1	0	1
F5GX11;P25786	F5GX11;P25786	2;2	2;2	2;2	Proteasome subunit alpha type-1	PSMA1	2	2	2	2	0	0	0	1	0	2	0	2	1	0	0	0	0	0	0	0	1	1	2	2	0	0	0	1	0	2	0	2	1	0	0	0	0	0	0	0	1	1	2
H0YKE7;F5GX29;H0YNG9;Q99653	H0YKE7;F5GX29;H0YNG9;Q99653	1;1;1;1	1;1;1;1	1;1;1;1	Calcineurin B homologous protein 1	CHP1	4	1	1	1	0	0	0	0	0	1	1	1	1	1	0	0	0	0	0	1	0	0	1	1	0	0	0	0	0	1	1	1	1	1	0	0	0	0	0	1	0	0	1
F5GX99;Q9H078	F5GX99;Q9H078	1;1	1;1	1;1	Caseinolytic peptidase B protein homolog	CLPB	2	1	1	1	0	0	0	0	0	0	0	0	0	0	0	0	0	0	0	0	1	0	0	0	0	0	0	0	0	0	0	0	0	0	0	0	0	0	0	0	1	0	0
F5GY37;J3KPX7;Q99623;F5GWA7;F5H3X6;F5H2D2;F5H0C5	F5GY37;J3KPX7;Q99623;F5GWA7;F5H3X6	7;7;7;5;4;2;2	7;7;7;5;4;2;2	7;7;7;5;4;2;2	Prohibitin-2	PHB2	7	7	7	7	2	2	3	3	2	5	3	5	4	4	4	5	3	3	2	5	3	4	4	6	2	2	3	3	2	5	3	5	4	4	4	5	3	3	2	5	3	4	4
F5GY55;Q16531;F5H7A0;F5H0Y5;F5H775;F5H4N9;F5H6C5;F5H238	F5GY55;Q16531	3;3;1;1;1;1;1;1	3;3;1;1;1;1;1;1	3;3;1;1;1;1;1;1	DNA damage-binding protein 1	DDB1	8	3	3	3	1	1	1	1	1	2	1	1	3	0	0	0	1	1	0	2	0	0	2	2	1	1	1	1	1	2	1	1	3	0	0	0	1	1	0	2	0	0	2
F5GZS6;J3KPF3;P08195;F5GZI0;H0YFS2;H0YFX4;F5H867;F5H0E2	F5GZS6;J3KPF3;P08195	8;8;8;2;2;1;1;1	8;8;8;2;2;1;1;1	8;8;8;2;2;1;1;1	4F2 cell-surface antigen heavy chain	SLC3A2	8	8	8	8	4	1	6	5	4	7	7	7	6	8	2	2	1	3	3	4	5	5	6	5	4	1	6	5	4	7	7	7	6	8	2	2	1	3	3	4	5	5	6
F5H1Y3;P39748	F5H1Y3;P39748	1;1	1;1	1;1	Flap endonuclease 1	FEN1	2	1	1	1	0	0	0	0	0	1	1	1	1	1	0	0	0	0	0	0	1	1	1	0	0	0	0	0	0	1	1	1	1	1	0	0	0	0	0	0	1	1	1
F5H2F4;P11586;V9GYY3	F5H2F4;P11586	9;9;1	9;9;1	9;9;1	C-1-tetrahydrofolate synthase, cytoplasmic;Methylenetetrahydrofolate dehydrogenase;Methenyltetrahydrofolate cyclohydrolase;Formyltetrahydrofolate synthetase;C-1-tetrahydrofolate synthase, cytoplasmic, N-terminally processed	MTHFD1	3	9	9	9	4	5	6	6	5	7	7	7	8	7	3	2	3	6	2	7	5	5	6	3	4	5	6	6	5	7	7	7	8	7	3	2	3	6	2	7	5	5	6
F5H2T0;O95163;H0YDF3	F5H2T0;O95163	4;4;1	4;4;1	4;4;1	Elongator complex protein 1	IKBKAP	3	4	4	4	1	1	3	1	1	2	2	3	2	3	0	0	0	2	0	2	3	2	2	2	1	1	3	1	1	2	2	3	2	3	0	0	0	2	0	2	3	2	2
F5H365;Q15436;G3V4V1;G3V1W4;G3V3G5;G3V2R6	F5H365;Q15436	6;6;1;1;1;1	6;6;1;1;1;1	5;5;0;0;0;0	Protein transport protein Sec23A	SEC23A	6	6	6	5	3	5	4	4	3	4	6	5	6	5	5	5	3	3	2	4	3	3	5	6	3	5	4	4	3	4	6	5	6	5	5	5	3	3	2	4	3	3	5
F5H442;Q99816	F5H442;Q99816	2;2	2;2	2;2	Tumor susceptibility gene 101 protein	TSG101	2	2	2	2	1	2	2	2	2	2	2	2	2	2	2	1	0	2	0	1	1	2	2	1	1	2	2	2	2	2	2	2	2	2	2	1	0	2	0	1	1	2	2
F5H5D3;Q9BQE3	F5H5D3;Q9BQE3	24;24	2;2	2;2	Tubulin alpha-1C chain	TUBA1C	2	24	2	2	13	11	15	14	17	19	22	22	19	22	17	16	14	13	11	18	15	14	20	20	1	0	2	0	1	2	2	2	2	2	1	1	0	1	1	1	2	2	2
F5H669;Q8N684;F5H6M0;F5H047;J3QT54;C9J286;C9J323	F5H669;Q8N684;F5H6M0;F5H047	5;5;3;3;2;1;1	5;5;3;3;2;1;1	5;5;3;3;2;1;1	Cleavage and polyadenylation specificity factor subunit 7	CPSF7	7	5	5	5	4	4	5	5	5	4	3	4	3	4	5	4	1	4	2	1	2	3	3	2	4	4	5	5	5	4	3	4	3	4	5	4	1	4	2	1	2	3	3
F5H6E2;O00159;I3L168;I3L3F5;I3L4D4;I3L501;I3L3Y6;I3L204	F5H6E2;O00159;I3L168;I3L3F5;I3L4D4;I3L501;I3L3Y6;I3L204	2;2;1;1;1;1;1;1	2;2;1;1;1;1;1;1	2;2;1;1;1;1;1;1	Unconventional myosin-Ic	MYO1C	8	2	2	2	0	0	0	0	0	2	0	0	1	0	0	0	0	1	1	1	1	1	1	0	0	0	0	0	0	2	0	0	1	0	0	0	0	1	1	1	1	1	1
H0YLF3;F5H6I0;H0YL18;P61769	H0YLF3;F5H6I0;H0YL18;P61769	1;1;1;1	1;1;1;1	1;1;1;1	Beta-2-microglobulin;Beta-2-microglobulin;Beta-2-microglobulin form pI 5.3	B2M	4	1	1	1	1	1	1	1	1	1	1	1	1	1	1	1	1	1	1	1	0	0	1	1	1	1	1	1	1	1	1	1	1	1	1	1	1	1	1	1	0	0	1
F5H7F6;F5H6X2;P10620	F5H7F6;F5H6X2;P10620	1;1;1	1;1;1	1;1;1	Microsomal glutathione S-transferase 1	MGST1	3	1	1	1	0	0	1	0	1	1	1	1	1	1	1	0	0	1	0	1	0	0	1	1	0	0	1	0	1	1	1	1	1	1	1	0	0	1	0	1	0	0	1
F6WQW2;P43487;C9JXG8;C9JGV6;C9JJ34;C9JDM3	F6WQW2;P43487;C9JXG8;C9JGV6	3;3;2;2;1;1	3;3;2;2;1;1	3;3;2;2;1;1	Ran-specific GTPase-activating protein	RANBP1	6	3	3	3	0	1	1	1	1	2	1	2	1	2	0	0	1	0	0	1	1	1	3	3	0	1	1	1	1	2	1	2	1	2	0	0	1	0	0	1	1	1	3
F8VPD4;P27708;H7C2E4;H7C3Z5;H7BZB3	F8VPD4;P27708	37;37;5;4;3	37;37;5;4;3	37;37;5;4;3	CAD protein;Glutamine-dependent carbamoyl-phosphate synthase;Aspartate carbamoyltransferase;Dihydroorotase	CAD	5	37	37	37	11	15	25	20	19	24	20	23	24	22	20	19	13	16	11	18	19	17	27	25	11	15	25	20	19	24	20	23	24	22	20	19	13	16	11	18	19	17	27
H0YH87;F8WB06;F8VQP2;V9GY86;Q99700;F8VRK6;F8W0B5;F8WB05	H0YH87;F8WB06;F8VQP2;V9GY86;Q99700;F8VRK6	6;6;6;6;6;3;2;2	6;6;6;6;6;3;2;2	5;5;5;5;5;3;2;1	Ataxin-2	ATXN2	8	6	6	5	0	4	0	2	3	5	5	6	6	5	2	3	0	1	0	4	1	0	5	4	0	4	0	2	3	5	5	6	6	5	2	3	0	1	0	4	1	0	5
F8VU51;P49750	F8VU51;P49750	1;1	1;1	1;1	YLP motif-containing protein 1	YLPM1	2	1	1	1	1	1	1	1	0	0	1	1	1	1	0	0	0	1	0	0	0	0	0	0	1	1	1	1	0	0	1	1	1	1	0	0	0	1	0	0	0	0	0
H3BU82;F8VZ44;Q9NRG9;F8VUB6	H3BU82;F8VZ44;Q9NRG9;F8VUB6	2;2;2;1	2;2;2;1	2;2;2;1	Aladin	AAAS	4	2	2	2	0	0	0	0	1	1	1	0	1	1	0	1	0	0	1	1	1	2	1	1	0	0	0	0	1	1	1	0	1	1	0	1	0	0	1	1	1	2	1
H3BRU6;F8VZX2;Q15366;F8W0G4;F8VXH9;J3QT27;E9PFP8;P57721;F8W1G6;F8VRH0;H3BSS4;H3BND9	H3BRU6;F8VZX2;Q15366;F8W0G4;F8VXH9;J3QT27;E9PFP8;P57721;F8W1G6	8;8;8;5;5;5;5;5;4;3;2;1	4;4;4;2;3;1;1;1;2;2;1;1	4;4;4;2;3;1;1;1;2;2;1;1	Poly(rC)-binding protein 2;Poly(rC)-binding protein 3	PCBP2;PCBP3	12	8	4	4	6	3	4	4	5	6	6	5	7	5	4	4	3	4	0	4	6	4	5	3	3	1	1	1	2	3	3	2	3	2	2	1	2	1	0	2	3	2	2
F8W6I7;P09651;F8VTQ5;F8VZ49;H0YH80;Q32P51;F8VYN5;F8W646	F8W6I7;P09651;F8VTQ5;F8VZ49;H0YH80;Q32P51	7;7;5;5;4;4;3;2	7;7;5;5;4;4;3;2	7;7;5;5;4;4;3;2	Heterogeneous nuclear ribonucleoprotein A1;Heterogeneous nuclear ribonucleoprotein A1, N-terminally processed;Heterogeneous nuclear ribonucleoprotein A1-like 2	HNRNPA1;HNRNPA1L2	8	7	7	7	4	3	2	5	4	6	4	7	6	6	2	5	4	5	4	2	2	1	4	5	4	3	2	5	4	6	4	7	6	6	2	5	4	5	4	2	2	1	4
F8W914;Q9NQC3;H7C106	F8W914;Q9NQC3;H7C106	3;3;2	3;3;2	3;3;2	Reticulon;Reticulon-4	RTN4	3	3	3	3	2	1	2	2	3	2	2	2	2	1	1	1	2	1	3	1	1	1	3	2	2	1	2	2	3	2	2	2	2	1	1	1	2	1	3	1	1	1	3
F8WAG2;Q8TDX7	F8WAG2;Q8TDX7	1;1	1;1	1;1	Serine/threonine-protein kinase Nek7	NEK7	2	1	1	1	0	0	0	0	0	0	0	0	0	0	0	0	0	0	0	0	1	0	0	1	0	0	0	0	0	0	0	0	0	0	0	0	0	0	0	0	1	0	0
F8WBJ6;Q9NRX1	F8WBJ6;Q9NRX1	1;1	1;1	1;1	RNA-binding protein PNO1	PNO1	2	1	1	1	0	1	1	0	0	1	0	0	1	1	0	0	0	0	0	1	0	0	1	1	0	1	1	0	0	1	0	0	1	1	0	0	0	0	0	1	0	0	1
F8WBL2;Q13895	F8WBL2;Q13895	1;1	1;1	1;1	Bystin	BYSL	2	1	1	1	0	0	1	1	1	1	0	0	1	0	0	0	1	1	1	1	0	0	0	1	0	0	1	1	1	1	0	0	1	0	0	0	1	1	1	1	0	0	0
F8WBV9;H3BMJ4;Q8N9W4	F8WBV9;H3BMJ4;Q8N9W4	1;1;1	1;1;1	1;1;1	Golgin subfamily A member 6-like protein 2	GOLGA6L2	3	1	1	1	0	0	0	0	0	0	0	0	0	0	0	1	0	0	0	0	0	0	0	0	0	0	0	0	0	0	0	0	0	0	0	1	0	0	0	0	0	0	0
F8WDU6;O43592;F5GYW6	F8WDU6;O43592;F5GYW6	2;2;1	2;2;1	2;2;1	Exportin-T	XPOT	3	2	2	2	1	0	0	1	1	1	1	1	1	1	0	0	0	1	0	1	2	0	1	1	1	0	0	1	1	1	1	1	1	1	0	0	0	1	0	1	2	0	1
F8WF93;H7BZZ2;F8WE30;H7C0X4;Q92685	F8WF93;H7BZZ2;F8WE30;H7C0X4;Q92685	1;1;1;1;1	1;1;1;1;1	1;1;1;1;1	Dol-P-Man:Man(5)GlcNAc(2)-PP-Dol alpha-1,3-mannosyltransferase	ALG3	5	1	1	1	0	0	0	1	1	1	0	0	1	0	0	0	0	0	0	0	0	0	1	0	0	0	0	1	1	1	0	0	1	0	0	0	0	0	0	0	0	0	1
F8WF69;P09496	F8WF69;P09496	2;2	2;2	2;2	Clathrin light chain A	CLTA	2	2	2	2	2	2	2	2	2	1	2	2	2	2	1	2	1	2	1	2	0	0	2	2	2	2	2	2	2	1	2	2	2	2	1	2	1	2	1	2	0	0	2
F8WJN3;Q16630;F8W084	F8WJN3;Q16630	9;9;1	9;9;1	9;9;1	Cleavage and polyadenylation specificity factor subunit 6	CPSF6	3	9	9	9	5	8	9	9	9	8	5	9	7	8	6	7	8	9	7	5	3	3	8	7	5	8	9	9	9	8	5	9	7	8	6	7	8	9	7	5	3	3	8
G3V126;Q9UI12	G3V126;Q9UI12	1;1	1;1	1;1	V-type proton ATPase subunit H	ATP6V1H	2	1	1	1	1	0	1	1	0	1	1	1	1	1	0	1	0	0	0	1	1	1	1	1	1	0	1	1	0	1	1	1	1	1	0	1	0	0	0	1	1	1	1
G3V1B3;M0R181;P46778	G3V1B3;M0R181;P46778	3;3;3	3;3;3	3;3;3	60S ribosomal protein L21	RPL21	3	3	3	3	1	0	1	0	0	2	2	2	2	2	0	1	0	0	0	2	0	1	2	3	1	0	1	0	0	2	2	2	2	2	0	1	0	0	0	2	0	1	2
G3V1B8;H0YEB6;O60232	G3V1B8;H0YEB6;O60232	1;1;1	1;1;1	1;1;1	Sjoegren syndrome/scleroderma autoantigen 1	SSSCA1	3	1	1	1	0	0	0	0	0	1	0	0	0	0	0	0	0	0	0	0	1	0	0	0	0	0	0	0	0	1	0	0	0	0	0	0	0	0	0	0	1	0	0
G3V1R1;G5E9X6;G3V1M9;P04280;A0A0D9SET1;A0A0G2JQ42;A0A0G2JRP6;A0A0G2JMN8;A0A0G2JM13;A0A0G2JR74;P02812	G3V1R1;G5E9X6;G3V1M9;P04280	3;2;2;2;1;1;1;1;1;1;1	3;2;2;2;1;1;1;1;1;1;1	3;2;2;2;1;1;1;1;1;1;1	Basic salivary proline-rich protein 1;Proline-rich peptide II-2;Basic peptide IB-6;Peptide P-H	PRB1	11	3	3	3	2	0	0	0	0	0	1	0	0	0	0	0	0	0	2	0	0	0	0	1	2	0	0	0	0	0	1	0	0	0	0	0	0	0	2	0	0	0	0
G3V203;J3QQ67;Q07020;H0YHA7;F8VUA6;F8VYV2;A0A075B7A0;F8VXR6	G3V203;J3QQ67;Q07020;H0YHA7;F8VUA6;F8VYV2;A0A075B7A0	6;6;6;5;4;4;4;1	6;6;6;5;4;4;4;1	6;6;6;5;4;4;4;1	60S ribosomal protein L18	RPL18	8	6	6	6	5	4	6	5	6	6	6	6	6	6	6	4	5	5	2	5	3	5	5	4	5	4	6	5	6	6	6	6	6	6	6	4	5	5	2	5	3	5	5
G3V448;Q9H3N1	G3V448;Q9H3N1	1;1	1;1	1;1	Thioredoxin-related transmembrane protein 1	TMX1	2	1	1	1	1	0	1	1	1	1	1	1	1	1	1	1	0	1	0	1	1	1	1	0	1	0	1	1	1	1	1	1	1	1	1	1	0	1	0	1	1	1	1
G3V461;G3V4N7;P12277	G3V461;G3V4N7;P12277	1;1;1	1;1;1	1;1;1	Creatine kinase B-type	CKB	3	1	1	1	1	1	1	1	1	0	1	1	1	1	1	1	1	0	0	0	1	1	1	1	1	1	1	1	1	0	1	1	1	1	1	1	1	0	0	0	1	1	1
H0YJB9;G3V4C6;Q9Y224	H0YJB9;G3V4C6;Q9Y224	1;1;1	1;1;1	1;1;1	UPF0568 protein C14orf166	C14orf166	3	1	1	1	0	1	0	0	1	1	1	1	0	1	0	0	0	0	0	0	0	0	0	0	0	1	0	0	1	1	1	1	0	1	0	0	0	0	0	0	0	0	0
G3V4F7;P61011	G3V4F7;P61011	2;2	2;2	2;2	Signal recognition particle 54 kDa protein	SRP54	2	2	2	2	0	1	2	2	2	1	2	2	2	1	0	1	1	2	1	0	0	0	0	1	0	1	2	2	2	1	2	2	2	1	0	1	1	2	1	0	0	0	0
G3V4X5;P25788	G3V4X5;P25788	1;1	1;1	1;1	Proteasome subunit alpha type-3	PSMA3	2	1	1	1	0	0	0	0	0	1	1	1	0	1	0	0	0	0	0	0	0	1	0	1	0	0	0	0	0	1	1	1	0	1	0	0	0	0	0	0	0	1	0
G3V5Z7;P60900;H0YJC4;G3V3U4;G3V3I1;G3V295	G3V5Z7;P60900;H0YJC4;G3V3U4;G3V3I1;G3V295	2;2;1;1;1;1	2;2;1;1;1;1	2;2;1;1;1;1	Proteasome subunit alpha type;Proteasome subunit alpha type-6	PSMA6	6	2	2	2	1	0	0	1	0	2	1	2	1	1	0	0	0	0	0	0	1	1	1	1	1	0	0	1	0	2	1	2	1	1	0	0	0	0	0	0	1	1	1
G3XAG3;J3QRG6;P42771	G3XAG3;J3QRG6;P42771	1;1;1	1;1;1	1;1;1	Cyclin-dependent kinase inhibitor 2A	CDKN2A	3	1	1	1	1	1	0	1	1	0	0	0	0	0	1	0	0	0	0	0	1	0	1	1	1	1	0	1	1	0	0	0	0	0	1	0	0	0	0	0	1	0	1
G5EA31;P53992	G5EA31;P53992	2;2	2;2	2;2	Protein transport protein Sec24C	SEC24C	2	2	2	2	2	2	2	2	2	2	2	2	2	2	2	2	1	2	1	2	2	2	2	1	2	2	2	2	2	2	2	2	2	2	2	2	1	2	1	2	2	2	2
G8JLG1;Q14683;H0Y7K8;V9GY57	G8JLG1;Q14683	4;4;1;1	4;4;1;1	4;4;1;1	Structural maintenance of chromosomes protein;Structural maintenance of chromosomes protein 1A	SMC1A	4	4	4	4	0	1	0	1	1	4	4	3	2	3	0	0	0	1	0	0	3	2	2	1	0	1	0	1	1	4	4	3	2	3	0	0	0	1	0	0	3	2	2
Q2L6G8;G8JLG2;Q15517	Q2L6G8;G8JLG2;Q15517	3;3;3	3;3;3	3;3;3	Corneodesmosin	CDSN	3	3	3	3	1	1	1	2	2	2	1	2	2	2	2	2	0	0	0	1	1	0	1	2	1	1	1	2	2	2	1	2	2	2	2	2	0	0	0	1	1	0	1
H0YD13;H0Y2P0;P16070;E9PKC6;Q86UZ1;H0YE40;H0YDX6;H0YDW7;H0YCV9;H0Y5E4	H0YD13;H0Y2P0;P16070;E9PKC6;Q86UZ1;H0YE40;H0YDX6;H0YDW7;H0YCV9;H0Y5E4	2;2;2;1;1;1;1;1;1;1	2;2;2;1;1;1;1;1;1;1	2;2;2;1;1;1;1;1;1;1	CD44 antigen	CD44	10	2	2	2	1	1	1	2	0	2	1	2	1	2	2	0	1	1	0	1	1	1	1	1	1	1	1	2	0	2	1	2	1	2	2	0	1	1	0	1	1	1	1
H0Y2V6;Q5SW79;H0YB92	H0Y2V6;Q5SW79;H0YB92	2;2;1	2;2;1	2;2;1	Centrosomal protein of 170 kDa	CEP170	3	2	2	2	0	0	0	0	0	1	2	2	1	2	0	0	0	0	0	1	1	1	1	1	0	0	0	0	0	1	2	2	1	2	0	0	0	0	0	1	1	1	1
H0Y2Y8;Q15942;H7C3D3	H0Y2Y8;Q15942;H7C3D3	3;3;2	3;3;2	3;3;2	Zyxin	ZYX	3	3	3	3	2	2	1	2	2	2	2	3	2	3	0	1	1	1	1	2	1	0	1	2	2	2	1	2	2	2	2	3	2	3	0	1	1	1	1	2	1	0	1
Q5QPK2;H0Y368;O60762	Q5QPK2;H0Y368;O60762	1;1;1	1;1;1	1;1;1	Dolichol-phosphate mannosyltransferase subunit 1	DPM1	3	1	1	1	1	1	1	1	1	1	1	1	1	1	1	1	1	0	0	1	1	1	1	0	1	1	1	1	1	1	1	1	1	1	1	1	1	0	0	1	1	1	1
H0Y3K0;O60684;O15131;P52294	H0Y3K0;O60684;O15131;P52294	1;1;1;1	1;1;1;1	1;1;1;1	Importin subunit alpha-7;Importin subunit alpha-6;Importin subunit alpha-5;Importin subunit alpha-5, N-terminally processed	KPNA5;KPNA6;KPNA1	4	1	1	1	0	1	1	0	0	1	1	1	1	1	0	0	1	0	0	1	0	1	1	1	0	1	1	0	0	1	1	1	1	1	0	0	1	0	0	1	0	1	1
H0Y449;P67809;A0A087X1S2;C9J5V9;A0A0D9SEI8;Q9Y2T7	H0Y449;P67809;A0A087X1S2	9;9;7;4;2;2	9;9;7;4;2;2	7;7;5;4;0;0	Nuclease-sensitive element-binding protein 1	YBX1	6	9	9	7	6	3	5	6	5	6	6	6	9	8	6	3	4	5	3	4	4	4	6	4	6	3	5	6	5	6	6	6	9	8	6	3	4	5	3	4	4	4	6
H0Y4R1;P12268;E7ETK5;C9K0R9;C9J381;P20839	H0Y4R1;P12268;E7ETK5	11;11;6;1;1;1	11;11;6;1;1;1	11;11;6;1;1;1	Inosine-5-monophosphate dehydrogenase 2	IMPDH2	6	11	11	11	5	6	4	6	8	7	7	9	9	5	7	8	3	6	3	4	7	7	8	8	5	6	4	6	8	7	7	9	9	5	7	8	3	6	3	4	7	7	8
H0Y5B4;H7BZ11;J3KQN4;P83881;R4GN19;H7BY91;H0Y3V9	H0Y5B4;H7BZ11;J3KQN4;P83881	5;5;5;5;2;1;1	5;5;5;5;2;1;1	1;1;1;1;0;1;1	60S ribosomal protein L36a	RPL36A;RPL36A-HNRNPH2	7	5	5	1	2	2	1	2	1	3	4	4	5	4	2	4	2	3	0	3	2	3	3	4	2	2	1	2	1	3	4	4	5	4	2	4	2	3	0	3	2	3	3
H0Y650;Q86Y56;E9PGY2	H0Y650;Q86Y56;E9PGY2	2;2;1	2;2;1	2;2;1	Dynein assembly factor 5, axonemal	DNAAF5	3	2	2	2	0	0	0	0	0	0	0	0	0	0	0	0	0	0	0	0	2	0	0	1	0	0	0	0	0	0	0	0	0	0	0	0	0	0	0	0	2	0	0
H0Y711;Q9BQA1	H0Y711;Q9BQA1	1;1	1;1	1;1	Methylosome protein 50	WDR77	2	1	1	1	0	1	1	1	1	1	1	1	1	1	1	1	0	1	0	1	0	0	1	1	0	1	1	1	1	1	1	1	1	1	1	1	0	1	0	1	0	0	1
H0Y7A7;P62158;E7ETZ0;E7EMB3;F8WBR5;M0QZ52;G3V479;G3V361;Q96HY3;G3V226;C9J7T9;P02585	H0Y7A7;P62158;E7ETZ0;E7EMB3;F8WBR5;M0QZ52;G3V479	5;5;4;4;3;3;3;2;2;1;1;1	5;5;4;4;3;3;3;2;2;1;1;1	4;4;3;3;2;2;2;2;2;1;0;0	Calmodulin	CALM2;CALM1;CALM3	12	5	5	4	4	3	3	3	3	4	4	4	3	4	2	4	3	2	3	3	2	2	5	3	4	3	3	3	3	4	4	4	3	4	2	4	3	2	3	3	2	2	5
H0Y7N4;Q9H7D0	H0Y7N4;Q9H7D0	1;1	1;1	1;1	Dedicator of cytokinesis protein 5	DOCK5	2	1	1	1	0	0	0	1	0	1	1	1	1	1	0	0	0	0	0	1	0	0	1	1	0	0	0	1	0	1	1	1	1	1	0	0	0	0	0	1	0	0	1
H0YAF8;J3KPE3;H0Y8W2;P63244;D6R9Z1;H0YAM7;D6RAC2;D6R9L0;D6REE5;D6RF23;H0Y8R5;D6RFX4;H0Y9P0;D6RHJ5;D6RAU2;E9PD14;D6RFZ9;D6RHH4	H0YAF8;J3KPE3;H0Y8W2;P63244;D6R9Z1;H0YAM7;D6RAC2;D6R9L0;D6REE5;D6RF23;H0Y8R5;D6RFX4	4;4;4;4;3;3;3;3;3;2;2;2;1;1;1;1;1;1	4;4;4;4;3;3;3;3;3;2;2;2;1;1;1;1;1;1	4;4;4;4;3;3;3;3;3;2;2;2;1;1;1;1;1;1	Guanine nucleotide-binding protein subunit beta-2-like 1;Guanine nucleotide-binding protein subunit beta-2-like 1, N-terminally processed	GNB2L1	18	4	4	4	1	0	2	3	2	3	2	4	3	4	0	0	0	0	1	1	1	3	2	1	1	0	2	3	2	3	2	4	3	4	0	0	0	0	1	1	1	3	2
H0YB37;Q99614	H0YB37;Q99614	1;1	1;1	1;1	Tetratricopeptide repeat protein 1	TTC1	2	1	1	1	0	0	0	0	0	0	1	1	1	1	0	0	0	0	0	0	0	0	0	0	0	0	0	0	0	0	1	1	1	1	0	0	0	0	0	0	0	0	0
H0YBT1;O95429	H0YBT1;O95429	1;1	1;1	1;1	BAG family molecular chaperone regulator 4	BAG4	2	1	1	1	1	1	1	1	1	0	0	0	0	1	1	0	0	1	0	0	0	0	0	0	1	1	1	1	1	0	0	0	0	1	1	0	0	1	0	0	0	0	0
H0YCK3;P55265	H0YCK3;P55265	4;4	4;4	4;4	Double-stranded RNA-specific adenosine deaminase	ADAR	2	4	4	4	1	1	2	3	3	2	4	3	3	3	1	1	0	1	0	2	3	2	4	2	1	1	2	3	3	2	4	3	3	3	1	1	0	1	0	2	3	2	4
H0YE03;H7C3G7;Q2TBE0	H0YE03;H7C3G7;Q2TBE0	1;1;1	1;1;1	1;1;1	CWF19-like protein 2	CWF19L2	3	1	1	1	1	1	1	1	1	1	0	0	0	0	0	1	0	0	1	0	0	0	0	1	1	1	1	1	1	1	0	0	0	0	0	1	0	0	1	0	0	0	0
H0YH33;Q9Y3F4	H0YH33;Q9Y3F4	1;1	1;1	1;1	Serine-threonine kinase receptor-associated protein	STRAP	2	1	1	1	1	0	0	1	0	1	1	1	1	1	0	0	0	0	0	1	1	1	1	0	1	0	0	1	0	1	1	1	1	1	0	0	0	0	0	1	1	1	1
H0YM64;H0YKD0;H0YLI6;H0YMU3;H0YL72;P50213	H0YM64;H0YKD0;H0YLI6;H0YMU3;H0YL72;P50213	1;1;1;1;1;1	1;1;1;1;1;1	1;1;1;1;1;1	Isocitrate dehydrogenase [NAD] subunit alpha, mitochondrial	IDH3A	6	1	1	1	0	0	0	0	0	1	1	1	1	1	0	0	0	0	0	0	1	1	1	0	0	0	0	0	0	1	1	1	1	1	0	0	0	0	0	0	1	1	1
H0YMF4;H0YKD8;P46779;H0YLP6	H0YMF4;H0YKD8;P46779;H0YLP6	5;5;5;4	5;5;5;4	5;5;5;4	60S ribosomal protein L28	RPL28	4	5	5	5	3	2	3	3	3	3	4	5	4	4	4	3	4	2	2	3	2	4	4	4	3	2	3	3	3	3	4	5	4	4	4	3	4	2	2	3	2	4	4
H0YMJ8;H0YM54;H0YLZ1;H0YN40;P55010	H0YMJ8;H0YM54;H0YLZ1;H0YN40;P55010	1;1;1;1;1	1;1;1;1;1	1;1;1;1;1	Eukaryotic translation initiation factor 5	EIF5	5	1	1	1	0	0	0	0	0	1	0	1	1	1	0	0	1	1	0	0	0	0	1	1	0	0	0	0	0	1	0	1	1	1	0	0	1	1	0	0	0	0	1
H0YN26;P39687;O95626	H0YN26;P39687	3;3;1	3;3;1	3;3;1	Acidic leucine-rich nuclear phosphoprotein 32 family member A	ANP32A	3	3	3	3	1	0	0	0	0	2	0	1	1	1	0	1	1	0	0	0	0	0	1	2	1	0	0	0	0	2	0	1	1	1	0	1	1	0	0	0	0	0	1
H3BLV9;Q5R363;Q96SB4	H3BLV9;Q5R363;Q96SB4	1;1;1	1;1;1	1;1;1	SRSF protein kinase 1	SRPK1	3	1	1	1	1	0	1	0	0	1	1	1	1	1	0	0	0	1	0	0	0	1	1	0	1	0	1	0	0	1	1	1	1	1	0	0	0	1	0	0	0	1	1
H3BLZ8;Q92841	H3BLZ8;Q92841	10;10	4;4	4;4	Probable ATP-dependent RNA helicase DDX17	DDX17	2	10	4	4	7	7	6	7	8	9	9	9	8	9	7	6	5	4	3	6	7	5	8	6	1	2	2	2	3	3	3	3	2	3	2	2	2	0	0	2	2	2	2
Q86WV2;H3BPG0;H3BN72;H3BNV9;P13073	Q86WV2;H3BPG0;H3BN72;H3BNV9;P13073	1;1;1;1;1	1;1;1;1;1	1;1;1;1;1	Cytochrome c oxidase subunit 4 isoform 1, mitochondrial	COX4I1	5	1	1	1	0	0	1	1	1	1	1	1	1	1	1	1	0	0	0	0	1	0	1	0	0	0	1	1	1	1	1	1	1	1	1	1	0	0	0	0	1	0	1
H3BPA5;Q96S21	H3BPA5;Q96S21	1;1	1;1	1;1	Ras-related protein Rab-40C	RAB40C	2	1	1	1	1	1	1	1	1	1	1	1	1	1	1	1	1	1	1	1	1	1	1	1	1	1	1	1	1	1	1	1	1	1	1	1	1	1	1	1	1	1	1
H3BPE7;P35637	H3BPE7;P35637	4;4	3;3	3;3	RNA-binding protein FUS	FUS	2	4	3	3	3	4	4	4	4	3	4	3	4	4	3	4	2	1	3	3	2	3	4	3	2	3	3	3	3	2	3	2	3	3	2	3	1	1	2	2	1	2	3
H3BV16;H3BPJ9;O96000	H3BV16;H3BPJ9;O96000	2;2;2	2;2;2	2;2;2	NADH dehydrogenase [ubiquinone] 1 beta subcomplex subunit 10	NDUFB10	3	2	2	2	1	1	1	1	0	2	0	1	1	2	1	1	1	0	1	1	1	1	2	2	1	1	1	1	0	2	0	1	1	2	1	1	1	0	1	1	1	1	2
H3BUH7;H3BQN4;J3KPS3;P04075;H3BMQ8;H3BR04;H3BPS8	H3BUH7;H3BQN4;J3KPS3;P04075;H3BMQ8;H3BR04;H3BPS8	5;5;5;5;4;4;4	5;5;5;5;4;4;4	5;5;5;5;4;4;4	Fructose-bisphosphate aldolase;Fructose-bisphosphate aldolase A	ALDOA	7	5	5	5	0	1	1	1	2	2	3	2	3	3	3	3	3	1	1	3	1	1	4	3	0	1	1	1	2	2	3	2	3	3	3	3	3	1	1	3	1	1	4
H3BR35;P15170;Q8IYD1;H3BSV8	H3BR35;P15170;Q8IYD1	5;5;4;2	5;5;4;2	5;5;4;2	Eukaryotic peptide chain release factor GTP-binding subunit ERF3A;Eukaryotic peptide chain release factor GTP-binding subunit ERF3B	GSPT1;GSPT2	4	5	5	5	1	1	2	1	2	4	4	5	5	4	2	2	1	2	0	2	2	3	4	3	1	1	2	1	2	4	4	5	5	4	2	2	1	2	0	2	2	3	4
H3BRG4;P22695;H3BSJ9;H3BP04;A0A087WVZ4;H3BUE4;H3BUI9	H3BRG4;P22695;H3BSJ9;H3BP04	10;10;8;6;2;2;2	10;10;8;6;2;2;2	10;10;8;6;2;2;2	Cytochrome b-c1 complex subunit 2, mitochondrial	UQCRC2	7	10	10	10	2	2	1	2	2	8	8	9	8	7	3	4	0	3	1	3	4	4	4	6	2	2	1	2	2	8	8	9	8	7	3	4	0	3	1	3	4	4	4
H3BTB7;Q5JPH6	H3BTB7;Q5JPH6	1;1	1;1	1;1	Probable glutamate--tRNA ligase, mitochondrial	EARS2	2	1	1	1	0	0	0	0	0	0	0	0	0	0	0	0	0	0	0	0	0	0	0	1	0	0	0	0	0	0	0	0	0	0	0	0	0	0	0	0	0	0	0
H3BU09;Q8IUQ4	H3BU09;Q8IUQ4	2;2	2;2	2;2	E3 ubiquitin-protein ligase SIAH1	SIAH1	2	2	2	2	1	2	2	2	2	2	2	2	2	2	2	2	2	0	1	2	1	1	2	1	1	2	2	2	2	2	2	2	2	2	2	2	2	0	1	2	1	1	2
H3BUF6;Q8WWM7;H3BSK9;S4R3J6	H3BUF6;Q8WWM7;H3BSK9	4;4;3;1	3;3;3;0	3;3;3;0	Ataxin-2-like protein	ATXN2L	4	4	3	3	1	1	2	0	0	3	4	4	4	3	1	0	1	0	0	2	1	1	4	1	1	1	2	0	0	2	3	3	3	3	1	0	1	0	0	2	1	1	3
H7BZX1;H7C1R7;H7BZK1;H7BXR3;O94875	H7BZX1;H7C1R7;H7BZK1;H7BXR3;O94875	1;1;1;1;1	1;1;1;1;1	1;1;1;1;1	Sorbin and SH3 domain-containing protein 2	SORBS2	5	1	1	1	0	0	0	0	0	0	0	1	0	1	0	0	0	1	0	0	0	0	0	1	0	0	0	0	0	0	0	1	0	1	0	0	0	1	0	0	0	0	0
H7BZ94;P07237;I3L398;H0Y3Z3;I3L0S0;I3NI03;I3L3U6;I3L312;I3L514;I3L4M2;I3L1Y5;I3L3P5	H7BZ94;P07237;I3L398;H0Y3Z3	9;9;5;5;3;3;3;3;2;2;1;1	9;9;5;5;3;3;3;3;2;2;1;1	9;9;5;5;3;3;3;3;2;2;1;1	Protein disulfide-isomerase	P4HB	12	9	9	9	4	2	5	5	4	5	2	6	5	6	4	2	3	4	2	5	4	5	7	5	4	2	5	5	4	5	2	6	5	6	4	2	3	4	2	5	4	5	7
H7BZD1;O94925	H7BZD1;O94925	1;1	1;1	1;1	Glutaminase kidney isoform, mitochondrial	GLS	2	1	1	1	0	0	0	0	0	1	1	1	1	1	0	1	0	1	1	0	0	1	0	1	0	0	0	0	0	1	1	1	1	1	0	1	0	1	1	0	0	1	0
H7BZJ3	H7BZJ3	3	1	1		PDIA3	1	3	1	1	1	2	2	1	2	2	1	2	2	2	0	1	2	2	0	1	1	1	2	1	1	1	1	1	1	1	1	1	1	1	0	1	1	1	0	0	1	1	1
H7C0C1;P48047	H7C0C1;P48047	2;2	2;2	2;2	ATP synthase subunit O, mitochondrial	ATP5O	2	2	2	2	0	0	0	0	0	0	0	0	1	0	0	0	0	0	0	0	0	0	1	0	0	0	0	0	0	0	0	0	1	0	0	0	0	0	0	0	0	0	1
H7C0R6;Q9BV44	H7C0R6;Q9BV44	1;1	1;1	1;1	THUMP domain-containing protein 3	THUMPD3	2	1	1	1	0	0	1	0	1	0	0	1	1	1	0	0	0	1	0	0	1	1	1	0	0	0	1	0	1	0	0	1	1	1	0	0	0	1	0	0	1	1	1
H7C1P0;P35249	H7C1P0;P35249	1;1	1;1	1;1	Replication factor C subunit 4	RFC4	2	1	1	1	0	0	0	0	0	1	1	1	1	1	0	0	0	0	0	1	1	0	0	0	0	0	0	0	0	1	1	1	1	1	0	0	0	0	0	1	1	0	0
H7C2U6;Q9BPW8;F8WCR5;F8WBI5	H7C2U6;Q9BPW8;F8WCR5	3;3;2;1	3;3;2;1	2;2;1;0	Protein NipSnap homolog 1	NIPSNAP1	4	3	3	2	0	0	1	2	1	2	1	1	2	1	1	0	0	1	1	0	1	1	1	1	0	0	1	2	1	2	1	1	2	1	1	0	0	1	1	0	1	1	1
H7C330;P13861	H7C330;P13861	1;1	1;1	1;1	cAMP-dependent protein kinase type II-alpha regulatory subunit	PRKAR2A	2	1	1	1	0	0	0	0	0	1	1	1	1	1	0	0	0	0	0	1	1	1	0	0	0	0	0	0	0	1	1	1	1	1	0	0	0	0	0	1	1	1	0
H7C3T4;Q13162	H7C3T4;Q13162	4;4	2;2	2;2	Peroxiredoxin-4	PRDX4	2	4	2	2	3	3	3	2	3	2	2	3	3	3	3	2	1	2	2	2	1	2	2	3	1	1	1	1	1	1	1	1	1	1	1	1	0	1	1	0	0	1	0
H7C4H2;Q9Y5M8	H7C4H2;Q9Y5M8	2;2	2;2	2;2	Signal recognition particle receptor subunit beta	SRPRB	2	2	2	2	1	0	1	1	1	2	2	2	2	2	0	1	0	0	0	1	2	1	2	1	1	0	1	1	1	2	2	2	2	2	0	1	0	0	0	1	2	1	2
I3L0N3;P46459;I3L0L3	I3L0N3;P46459	4;4;1	4;4;1	4;4;1	Vesicle-fusing ATPase	NSF	3	4	4	4	2	1	1	1	1	3	3	3	2	3	0	1	2	1	0	2	0	0	2	3	2	1	1	1	1	3	3	3	2	3	0	1	2	1	0	2	0	0	2
I3L1P8;Q02978	I3L1P8;Q02978	5;5	5;5	5;5	Mitochondrial 2-oxoglutarate/malate carrier protein	SLC25A11	2	5	5	5	1	1	2	2	2	2	4	3	3	3	1	2	2	1	0	2	3	1	5	3	1	1	2	2	2	2	4	3	3	3	1	2	2	1	0	2	3	1	5
I3L4A4;I3L399;I3L2C7;P57678	I3L4A4;I3L399;I3L2C7;P57678	1;1;1;1	1;1;1;1	1;1;1;1	Gem-associated protein 4	GEMIN4	4	1	1	1	0	0	0	0	0	1	0	0	1	0	0	0	0	0	0	0	1	0	0	1	0	0	0	0	0	1	0	0	1	0	0	0	0	0	0	0	1	0	0
I3L3P7;P62244;I3L246;H3BN98;H3BVC7;H3BV27;H3BT37;I3L303	I3L3P7;P62244;I3L246;H3BN98	7;7;4;4;2;1;1;1	7;7;4;4;2;1;1;1	7;7;4;4;2;1;1;1	40S ribosomal protein S15a	RPS15A	8	7	7	7	3	5	4	7	5	6	6	7	5	6	5	6	1	4	3	5	1	4	5	6	3	5	4	7	5	6	6	7	5	6	5	6	1	4	3	5	1	4	5
I3L3R1;P17481	I3L3R1;P17481	1;1	1;1	1;1	Homeobox protein Hox-B8	HOXB8	2	1	1	1	0	0	0	0	0	0	0	0	0	1	0	0	0	0	0	0	0	0	0	0	0	0	0	0	0	0	0	0	0	1	0	0	0	0	0	0	0	0	0
J3KN16;Q5VYK3	J3KN16;Q5VYK3	4;4	4;4	4;4	Proteasome-associated protein ECM29 homolog	KIAA0368;ECM29	2	4	4	4	0	0	0	1	1	1	2	2	4	4	2	1	0	0	0	1	1	1	3	1	0	0	0	1	1	1	2	2	4	4	2	1	0	0	0	1	1	1	3
J3KNF8	J3KNF8	1	1	1		CYB5B	1	1	1	1	1	0	1	1	1	1	1	1	1	1	0	0	1	0	1	0	0	1	0	0	1	0	1	1	1	1	1	1	1	1	0	0	1	0	1	0	0	1	0
J3QL05;J3KP15;Q01130;Q9BRL6	J3QL05;J3KP15;Q01130;Q9BRL6	2;2;2;2	2;2;2;2	2;2;2;2	Serine/arginine-rich splicing factor 2;Serine/arginine-rich splicing factor 8	SRSF2;SRSF8	4	2	2	2	1	1	0	1	2	2	2	1	1	2	2	1	0	1	0	2	2	1	1	1	1	1	0	1	2	2	2	1	1	2	2	1	0	1	0	2	2	1	1
J3KPH3;Q5VWN6	J3KPH3;Q5VWN6	1;1	1;1	1;1	Protein FAM208B	FAM208B	2	1	1	1	1	1	1	1	1	1	0	1	0	1	0	0	1	1	0	1	0	0	1	0	1	1	1	1	1	1	0	1	0	1	0	0	1	1	0	1	0	0	1
J3KQ37;O14715;J3KNE0;Q7Z3J3;A6NKT7;Q99666;P49792	J3KQ37;O14715;J3KNE0;Q7Z3J3;A6NKT7;Q99666;P49792	2;2;1;1;1;1;1	2;2;1;1;1;1;1	2;2;1;1;1;1;1	RANBP2-like and GRIP domain-containing protein 8;RanBP2-like and GRIP domain-containing protein 4;RanBP2-like and GRIP domain-containing protein 3;RANBP2-like and GRIP domain-containing protein 5/6;E3 SUMO-protein ligase RanBP2	RGPD8;RGPD3;RGPD4;RGPD5;RANBP2	7	2	2	2	1	0	1	1	0	1	1	2	2	2	0	0	0	1	0	0	1	0	0	0	1	0	1	1	0	1	1	2	2	2	0	0	0	1	0	0	1	0	0
J3KQ48;Q9Y3E5	J3KQ48;Q9Y3E5	1;1	1;1	1;1	Peptidyl-tRNA hydrolase 2, mitochondrial	PTRH2	2	1	1	1	0	1	1	1	1	1	1	1	1	1	1	1	1	1	1	1	0	0	1	1	0	1	1	1	1	1	1	1	1	1	1	1	1	1	1	1	0	0	1
M0QY17;M0R3F4;M0R2A4;M0R2K3;M0R193;M0R0I0;M0R2I2;J3KQS6;Q9NWV8	M0QY17;M0R3F4;M0R2A4;M0R2K3;M0R193;M0R0I0;M0R2I2;J3KQS6;Q9NWV8	1;1;1;1;1;1;1;1;1	1;1;1;1;1;1;1;1;1	1;1;1;1;1;1;1;1;1	BRISC and BRCA1-A complex member 1	BABAM1	9	1	1	1	1	1	0	0	0	1	0	1	1	1	0	0	0	0	0	1	0	0	1	1	1	1	0	0	0	1	0	1	1	1	0	0	0	0	0	1	0	0	1
J3KRE2;J3KTF8;J3QQX2;P52565;J3KS60;J3KRY1	J3KRE2;J3KTF8;J3QQX2;P52565;J3KS60;J3KRY1	2;2;2;2;1;1	2;2;2;2;1;1	2;2;2;2;1;1	Rho GDP-dissociation inhibitor 1	ARHGDIA	6	2	2	2	0	0	1	0	0	0	1	1	1	1	0	0	0	0	0	0	0	0	0	1	0	0	1	0	0	0	1	1	1	1	0	0	0	0	0	0	0	0	0
J3KS31;J3QRS9;X6R4W8;O43670	J3KS31;J3QRS9;X6R4W8;O43670	1;1;1;1	1;1;1;1	1;1;1;1	BUB3-interacting and GLEBS motif-containing protein ZNF207	ZNF207	4	1	1	1	1	1	1	1	1	1	1	1	1	1	1	1	1	1	0	1	1	1	0	0	1	1	1	1	1	1	1	1	1	1	1	1	1	1	0	1	1	1	0
J3KS45;J3KTQ7;J9JIE6;Q9UM00	J3KS45;J3KTQ7;J9JIE6;Q9UM00	1;1;1;1	1;1;1;1	1;1;1;1	Transmembrane and coiled-coil domain-containing protein 1	TMCO1	4	1	1	1	1	1	1	0	1	1	0	0	1	1	1	1	1	1	0	0	0	0	0	0	1	1	1	0	1	1	0	0	1	1	1	1	1	1	0	0	0	0	0
J3KT73;J3QL01;P63173;J3KSP2	J3KT73;J3QL01;P63173;J3KSP2	2;2;2;1	2;2;2;1	2;2;2;1	60S ribosomal protein L38	RPL38	4	2	2	2	0	1	1	2	1	2	2	2	2	2	1	2	2	2	1	2	1	1	2	1	0	1	1	2	1	2	2	2	2	2	1	2	2	2	1	2	1	1	2
J3KTA4;P17844;J3KRZ1;J3QRQ7;J3QSF1;J3QR02;J3KRX8;X6RLV5	J3KTA4;P17844	18;18;6;6;5;3;3;2	17;17;5;6;4;3;3;2	12;12;2;4;3;3;3;2	Probable ATP-dependent RNA helicase DDX5	DDX5	8	18	17	12	11	11	11	12	13	15	15	14	15	16	10	7	8	9	7	12	7	9	15	12	10	10	11	11	12	14	14	13	14	15	9	6	7	8	7	12	6	8	14
J3QR09;J3KTE4;P84098;J3QL15	J3QR09;J3KTE4;P84098	5;5;5;2	5;5;5;2	5;5;5;2	Ribosomal protein L19;60S ribosomal protein L19	RPL19	4	5	5	5	3	2	3	3	3	4	4	5	4	3	2	1	2	3	2	4	1	2	4	5	3	2	3	3	3	4	4	5	4	3	2	1	2	3	2	4	1	2	4
J3QK89;Q8IWX8	J3QK89;Q8IWX8	7;7	7;7	7;7	Calcium homeostasis endoplasmic reticulum protein	CHERP	2	7	7	7	1	1	2	4	1	2	4	4	3	3	3	2	3	3	1	2	0	1	2	3	1	1	2	4	1	2	4	4	3	3	3	2	3	3	1	2	0	1	2
J3QRJ8;P49748;G3V1M7	J3QRJ8;P49748;G3V1M7	2;2;1	2;2;1	2;2;1	Very long-chain specific acyl-CoA dehydrogenase, mitochondrial	ACADVL	3	2	2	2	1	2	2	1	2	0	0	0	0	0	1	1	1	1	1	0	1	1	1	1	1	2	2	1	2	0	0	0	0	0	1	1	1	1	1	0	1	1	1
J3QT28;O43684;J3QSX4	J3QT28;O43684;J3QSX4	4;4;2	4;4;2	4;4;2	Mitotic checkpoint protein BUB3	BUB3	3	4	4	4	3	3	4	3	3	4	3	4	4	3	3	3	0	2	0	2	2	2	3	2	3	3	4	3	3	4	3	4	4	3	3	3	0	2	0	2	2	2	3
K7EJ78;K7EQJ5;P62841;S4R456;K7EM56;A0A0B4J2B4;S4R417;K7ELC2	K7EJ78;K7EQJ5;P62841;S4R456;K7EM56;A0A0B4J2B4;S4R417;K7ELC2	3;3;3;2;2;2;2;2	3;3;3;2;2;2;2;2	3;3;3;2;2;2;2;2	40S ribosomal protein S15	RPS15	8	3	3	3	2	1	2	2	2	3	3	3	3	3	2	1	1	1	1	1	1	0	1	3	2	1	2	2	2	3	3	3	3	3	2	1	1	1	1	1	1	0	1
K7ER56;K7ER27;K7EJE8;K7EKE6;P36776	K7ER56;K7ER27;K7EJE8;K7EKE6;P36776	1;1;1;1;1	1;1;1;1;1	1;1;1;1;1	Lon protease homolog, mitochondrial	LONP1	5	1	1	1	0	0	0	0	0	1	1	1	1	1	0	0	0	0	0	0	0	0	0	1	0	0	0	0	0	1	1	1	1	1	0	0	0	0	0	0	0	0	0
K7EJT5;K7EP65;K7EKS7;K7ELC4;K7EMH1;K7ERI7;P35268	K7EJT5;K7EP65;K7EKS7;K7ELC4;K7EMH1;K7ERI7;P35268	2;2;2;2;2;2;2	2;2;2;2;2;2;2	2;2;2;2;2;2;2	60S ribosomal protein L22	RPL22	7	2	2	2	2	1	1	2	1	2	2	1	2	2	0	2	1	2	2	2	0	2	2	1	2	1	1	2	1	2	2	1	2	2	0	2	1	2	2	2	0	2	2
K7EL93;K7EL74;K7ENU2;K7EK01;K7EMI0;K7ELS2;Q96GC9	K7EL93;K7EL74;K7ENU2;K7EK01;K7EMI0;K7ELS2;Q96GC9	1;1;1;1;1;1;1	1;1;1;1;1;1;1	1;1;1;1;1;1;1	Vacuole membrane protein 1	VMP1	7	1	1	1	0	0	0	1	1	0	0	1	1	1	0	0	0	0	0	0	0	0	0	1	0	0	0	1	1	0	0	1	1	1	0	0	0	0	0	0	0	0	0
K7EK20;K7EPK1;Q86X55	K7EK20;K7EPK1;Q86X55	1;1;1	1;1;1	1;1;1	Histone-arginine methyltransferase CARM1	CARM1	3	1	1	1	0	0	0	0	0	0	0	0	1	0	0	0	0	0	0	0	0	0	0	0	0	0	0	0	0	0	0	0	1	0	0	0	0	0	0	0	0	0	0
K7EKQ2;Q16543;K7EQA9	K7EKQ2;Q16543;K7EQA9	2;2;1	2;2;1	2;2;1	Hsp90 co-chaperone Cdc37;Hsp90 co-chaperone Cdc37, N-terminally processed	CDC37	3	2	2	2	1	1	1	0	1	1	1	2	2	2	0	1	0	0	0	1	0	0	1	1	1	1	1	0	1	1	1	2	2	2	0	1	0	0	0	1	0	0	1
K7EL20;O75821;K7ER90;K7ENA8	K7EL20;O75821;K7ER90;K7ENA8	3;3;2;2	3;3;2;2	3;3;2;2	Eukaryotic translation initiation factor 3 subunit G	EIF3G	4	3	3	3	0	0	0	0	0	1	1	1	2	2	0	0	0	0	0	0	2	2	1	0	0	0	0	0	0	1	1	1	2	2	0	0	0	0	0	0	2	2	1
K7ER39;K7EL96;K7ERZ3;O60664	K7ER39;K7EL96;K7ERZ3;O60664	1;1;1;1	1;1;1;1	1;1;1;1	Perilipin-3	PLIN3	4	1	1	1	1	1	0	0	1	1	1	1	1	1	0	0	0	1	0	0	1	1	1	0	1	1	0	0	1	1	1	1	1	1	0	0	0	1	0	0	1	1	1
K7ELG9;Q3MHD2	K7ELG9;Q3MHD2	2;2	2;2	2;2	Protein LSM12 homolog	LSM12	2	2	2	2	0	0	1	1	0	1	2	1	2	1	0	0	0	0	0	0	0	0	1	0	0	0	1	1	0	1	2	1	2	1	0	0	0	0	0	0	0	0	1
K7ENG2;P26368	K7ENG2;P26368	6;6	6;6	6;6	Splicing factor U2AF 65 kDa subunit	U2AF2	2	6	6	6	3	4	5	4	5	3	3	3	3	4	5	4	2	4	3	2	0	2	3	2	3	4	5	4	5	3	3	3	3	4	5	4	2	4	3	2	0	2	3
K7EQY6;K7ENI9;K7ERR5;K7EQU7;K7EQQ8;Q9NXH9	K7EQY6;K7ENI9;K7ERR5;K7EQU7;K7EQQ8;Q9NXH9	1;1;1;1;1;1	1;1;1;1;1;1	1;1;1;1;1;1	tRNA (guanine(26)-N(2))-dimethyltransferase	TRMT1	6	1	1	1	0	0	0	0	0	1	0	1	1	0	0	0	0	0	0	0	1	0	0	0	0	0	0	0	0	1	0	1	1	0	0	0	0	0	0	0	1	0	0
K7EP06;O43148	K7EP06;O43148	1;1	1;1	1;1	mRNA cap guanine-N7 methyltransferase	RNMT	2	1	1	1	1	0	1	1	1	1	1	1	1	1	0	0	0	0	0	0	0	0	0	0	1	0	1	1	1	1	1	1	1	1	0	0	0	0	0	0	0	0	0
K7EPL2;Q9UBT2	K7EPL2;Q9UBT2	2;2	2;2	2;2	SUMO-activating enzyme subunit 2	UBA2	2	2	2	2	0	1	0	0	0	2	2	2	2	2	0	0	1	0	0	2	0	0	1	1	0	1	0	0	0	2	2	2	2	2	0	0	1	0	0	2	0	0	1
K7EQA1;O14737;K7ESJ4	K7EQA1;O14737	3;3;1	3;3;1	3;3;1	Programmed cell death protein 5	PDCD5	3	3	3	3	0	1	1	1	1	3	2	2	3	1	1	1	0	0	1	1	3	1	3	3	0	1	1	1	1	3	2	2	3	1	1	1	0	0	1	1	3	1	3
K7EQN7;O00148;A0A0D9SEM9;K7EPJ3;F6S4E6;A0A0A0MT12;F6TRA5;F6UJC5;F6WLT2;A0A0G2JJZ9;Q5STU3;Q13838	K7EQN7;O00148;A0A0D9SEM9;K7EPJ3;F6S4E6;A0A0A0MT12;F6TRA5;F6UJC5;F6WLT2;A0A0G2JJZ9;Q5STU3;Q13838	2;2;1;1;1;1;1;1;1;1;1;1	2;2;1;1;1;1;1;1;1;1;1;1	2;2;1;1;1;1;1;1;1;1;1;1	ATP-dependent RNA helicase DDX39A;Spliceosome RNA helicase DDX39B	DDX39A;DDX39B	12	2	2	2	1	1	1	1	0	0	1	1	1	0	0	0	0	1	0	1	0	0	1	0	1	1	1	1	0	0	1	1	1	0	0	0	0	1	0	1	0	0	1
K7EQQ1;O96005	K7EQQ1;O96005	2;2	2;2	2;2	Cleft lip and palate transmembrane protein 1	CLPTM1	2	2	2	2	0	1	0	0	1	2	1	1	2	1	0	0	1	1	0	1	0	0	2	2	0	1	0	0	1	2	1	1	2	1	0	0	1	1	0	1	0	0	2
K7ER96;O43396;K7EML9	K7ER96;O43396;K7EML9	2;2;1	2;2;1	2;2;1	Thioredoxin-like protein 1	TXNL1	3	2	2	2	1	0	1	1	1	1	2	2	1	1	1	1	0	0	0	1	1	1	1	0	1	0	1	1	1	1	2	2	1	1	1	1	0	0	0	1	1	1	1
K7ERG4;P62316	K7ERG4;P62316	4;4	4;4	4;4	Small nuclear ribonucleoprotein Sm D2	SNRPD2	2	4	4	4	2	3	2	2	2	3	4	2	4	3	3	1	1	0	1	3	3	2	3	1	2	3	2	2	2	3	4	2	4	3	3	1	1	0	1	3	3	2	3
K7ES02;Q13867;K7ESE8;J3KSD8;J3KS79;K7ENH5	K7ES02;Q13867;K7ESE8;J3KSD8	4;4;3;3;1;1	4;4;3;3;1;1	4;4;3;3;1;1	Bleomycin hydrolase	BLMH	6	4	4	4	1	1	1	1	1	2	2	2	2	2	3	1	0	0	0	1	2	0	0	1	1	1	1	1	1	2	2	2	2	2	3	1	0	0	0	1	2	0	0
M0QXB4;O14579;A0A087X0I4;M0R061	M0QXB4;O14579;A0A087X0I4;M0R061	9;9;8;7	9;9;8;7	9;9;8;7	Coatomer subunit epsilon	COPE	4	9	9	9	6	7	5	8	7	7	9	8	9	9	7	8	7	8	6	5	3	6	8	7	6	7	5	8	7	7	9	8	9	9	7	8	7	8	6	5	3	6	8
M0R1D6;M0QZD0;M0QYT3;M0QXK0;M0R080;P25685;M0R128;A0A0K0K1D1;Q9UDY4	M0R1D6;M0QZD0;M0QYT3;M0QXK0;M0R080;P25685;M0R128;A0A0K0K1D1;Q9UDY4	2;2;2;2;2;2;1;1;1	2;2;2;2;2;2;1;1;1	2;2;2;2;2;2;1;1;1	DnaJ homolog subfamily B member 1;DnaJ homolog subfamily B member 4	DNAJB1;DNAJB4	9	2	2	2	1	1	1	1	1	2	2	2	2	2	0	0	0	1	0	1	1	0	1	2	1	1	1	1	1	2	2	2	2	2	0	0	0	1	0	1	1	0	1
M0QYR1;P08621;M0QX04	M0QYR1;P08621	3;3;1	3;3;1	3;3;1	U1 small nuclear ribonucleoprotein 70 kDa	SNRNP70	3	3	3	3	1	1	2	1	0	3	2	2	1	1	1	0	0	2	0	1	2	2	1	1	1	1	2	1	0	3	2	2	1	1	1	0	0	2	0	1	2	2	1
M0QYY3;Q6UWN5	M0QYY3;Q6UWN5	2;2	2;2	2;2	Ly6/PLAUR domain-containing protein 5	LYPD5	2	2	2	2	0	0	0	0	0	0	0	0	0	0	2	0	0	0	0	0	0	0	0	0	0	0	0	0	0	0	0	0	0	0	2	0	0	0	0	0	0	0	0
M0R0F0;M0R0R2;P46782;M0QZN2	M0R0F0;M0R0R2;P46782;M0QZN2	8;8;8;5	8;8;8;5	8;8;8;5	40S ribosomal protein S5;40S ribosomal protein S5, N-terminally processed	RPS5	4	8	8	8	2	2	2	4	4	7	5	7	7	6	5	0	2	3	1	4	3	4	5	4	2	2	2	4	4	7	5	7	7	6	5	0	2	3	1	4	3	4	5
M0R0P7;M0R3D6;M0R1A7;M0R117;Q02543	M0R0P7;M0R3D6;M0R1A7;M0R117;Q02543	5;5;5;5;5	5;5;5;5;5	5;5;5;5;5	60S ribosomal protein L18a	RPL18A	5	5	5	5	2	1	3	3	3	4	3	4	4	3	0	0	2	1	0	4	1	2	3	3	2	1	3	3	3	4	3	4	4	3	0	0	2	1	0	4	1	2	3
M0R268;P09012;M0QXK2;M0R221;M0R2B8;M0QZG7	M0R268;P09012;M0QXK2;M0R221;M0R2B8;M0QZG7	2;2;1;1;1;1	2;2;1;1;1;1	2;2;1;1;1;1	U1 small nuclear ribonucleoprotein A	SNRPA	6	2	2	2	1	0	1	0	0	1	1	2	1	2	0	0	0	0	0	0	1	1	1	0	1	0	1	0	0	1	1	2	1	2	0	0	0	0	0	0	1	1	1
O00231;J3QS13;J3QRY4	O00231;J3QS13;J3QRY4	2;1;1	2;1;1	2;1;1	26S proteasome non-ATPase regulatory subunit 11	PSMD11	3	2	2	2	0	1	1	2	1	2	2	2	2	1	1	0	1	0	1	0	1	1	1	0	0	1	1	2	1	2	2	2	2	1	1	0	1	0	1	0	1	1	1
O00264	O00264	1	1	1	Membrane-associated progesterone receptor component 1	PGRMC1	1	1	1	1	1	1	0	1	1	1	0	1	1	1	1	1	0	0	0	1	1	1	0	1	1	1	0	1	1	1	0	1	1	1	1	1	0	0	0	1	1	1	0
O00267	O00267	2	2	2	Transcription elongation factor SPT5	SUPT5H	1	2	2	2	0	1	1	1	1	1	2	2	2	2	2	1	0	0	0	1	0	0	0	1	0	1	1	1	1	1	2	2	2	2	2	1	0	0	0	1	0	0	0
O00299	O00299	3	3	3	Chloride intracellular channel protein 1	CLIC1	1	3	3	3	2	0	1	0	1	2	1	2	2	3	0	1	1	0	0	1	1	2	2	0	2	0	1	0	1	2	1	2	2	3	0	1	1	0	0	1	1	2	2
O00303;H0YDT6;A0A0D9SEZ9	O00303;H0YDT6	4;2;1	4;2;1	4;2;1	Eukaryotic translation initiation factor 3 subunit F	EIF3F	3	4	4	4	1	1	2	2	2	4	4	4	2	4	2	2	2	2	1	0	0	0	1	2	1	1	2	2	2	4	4	4	2	4	2	2	2	2	1	0	0	0	1
O00410;H0Y8C6;C9JXE0;C9JZD8;C9J875;C9JQT6;E7ESA1;E7ESZ1;E7EWK4;E7EX05;E7EQT5;E7ETV8;E7EV12;E7ETV3	O00410;H0Y8C6	10;9;1;1;1;1;1;1;1;1;1;1;1;1	10;9;1;1;1;1;1;1;1;1;1;1;1;1	10;9;1;1;1;1;1;1;1;1;1;1;1;1	Importin-5	IPO5	14	10	10	10	4	5	6	5	5	8	5	6	8	9	5	4	2	7	1	3	5	3	4	0	4	5	6	5	5	8	5	6	8	9	5	4	2	7	1	3	5	3	4
O00443;A0A0C4DGF9	O00443	3;1	3;1	3;1	Phosphatidylinositol 4-phosphate 3-kinase C2 domain-containing subunit alpha	PIK3C2A	2	3	3	3	0	0	0	0	0	1	0	1	1	1	0	0	0	1	0	1	0	0	2	1	0	0	0	0	0	1	0	1	1	1	0	0	0	1	0	1	0	0	2
O00483	O00483	2	2	2	Cytochrome c oxidase subunit NDUFA4	NDUFA4	1	2	2	2	1	1	1	1	2	2	2	2	2	2	2	0	0	0	0	2	1	2	1	2	1	1	1	1	2	2	2	2	2	2	2	0	0	0	0	2	1	2	1
O00629;O00505	O00629;O00505	1;1	1;1	1;1	Importin subunit alpha-3;Importin subunit alpha-4	KPNA4;KPNA3	2	1	1	1	0	0	0	0	0	0	0	0	0	0	0	0	0	0	0	0	1	0	0	0	0	0	0	0	0	0	0	0	0	0	0	0	0	0	0	0	1	0	0
O00592	O00592	2	2	2	Podocalyxin	PODXL	1	2	2	2	0	1	1	0	1	2	2	2	2	1	1	0	0	1	0	2	2	2	0	1	0	1	1	0	1	2	2	2	2	1	1	0	0	1	0	2	2	2	0
O14617	O14617	1	1	1	AP-3 complex subunit delta-1	AP3D1	1	1	1	1	0	1	1	1	0	1	1	1	1	0	1	1	1	0	1	1	0	0	1	1	0	1	1	1	0	1	1	1	1	0	1	1	1	0	1	1	0	0	1
O14684	O14684	2	2	2	Prostaglandin E synthase	PTGES	1	2	2	2	1	0	1	1	1	0	0	0	0	1	1	1	1	1	1	1	0	1	1	0	1	0	1	1	1	0	0	0	0	1	1	1	1	1	1	1	0	1	1
O14776	O14776	2	2	2	Transcription elongation regulator 1	TCERG1	1	2	2	2	0	1	1	1	1	2	0	2	1	2	1	1	1	0	0	1	1	0	2	2	0	1	1	1	1	2	0	2	1	2	1	1	1	0	0	1	1	0	2
O14818;H0Y586;A0A087WYS6;Q8TAA3	O14818;H0Y586;A0A087WYS6;Q8TAA3	3;2;2;2	3;2;2;2	3;2;2;2	Proteasome subunit alpha type-7;Proteasome subunit alpha type-7-like	PSMA7;PSMA8	4	3	3	3	1	2	2	2	2	2	2	2	2	2	1	1	1	0	0	1	0	0	1	2	1	2	2	2	2	2	2	2	2	2	1	1	1	0	0	1	0	0	1
O14828	O14828	3	3	3	Secretory carrier-associated membrane protein 3	SCAMP3	1	3	3	3	0	1	1	0	0	2	3	2	2	2	0	0	0	0	0	1	1	0	1	2	0	1	1	0	0	2	3	2	2	2	0	0	0	0	0	1	1	0	1
Q5VV89;O14880;Q5VV87	Q5VV89;O14880;Q5VV87	2;2;1	2;2;1	2;2;1	Microsomal glutathione S-transferase 3	MGST3	3	2	2	2	0	0	0	0	0	0	0	0	0	0	0	0	0	0	1	0	1	0	0	0	0	0	0	0	0	0	0	0	0	0	0	0	0	0	1	0	1	0	0
O14949	O14949	1	1	1	Cytochrome b-c1 complex subunit 8	UQCRQ	1	1	1	1	0	0	0	0	0	1	1	1	1	1	0	1	0	0	0	0	1	0	1	1	0	0	0	0	0	1	1	1	1	1	0	1	0	0	0	0	1	0	1
O14980;C9J673;C9JKM9;C9IZS4;C9JQ02;C9JV99;C9JF49;C9IYM2;H7BZC5;F8WF71	O14980;C9J673;C9JKM9	6;3;3;2;2;2;1;1;1;1	6;3;3;2;2;2;1;1;1;1	6;3;3;2;2;2;1;1;1;1	Exportin-1	XPO1	10	6	6	6	2	2	2	1	2	2	1	4	2	3	1	1	1	4	2	4	4	3	2	5	2	2	2	1	2	2	1	4	2	3	1	1	1	4	2	4	4	3	2
O15042;E7ET15;E7EW00;C9J5L1;H0Y8D9;H7C4V2;C9JDJ7	O15042;E7ET15	10;9;4;3;3;2;1	10;9;4;3;3;2;1	10;9;4;3;3;2;1	U2 snRNP-associated SURP motif-containing protein	U2SURP	7	10	10	10	6	6	9	8	6	7	5	8	7	7	6	4	7	9	5	4	2	4	6	4	6	6	9	8	6	7	5	8	7	7	6	4	7	9	5	4	2	4	6
Q5T8U5;O15260;B7Z1G8	Q5T8U5;O15260;B7Z1G8	2;2;1	2;2;1	2;2;1	Surfeit locus protein 4	SURF4	3	2	2	2	1	1	2	1	1	2	0	2	2	2	1	1	0	0	0	1	1	1	1	1	1	1	2	1	1	2	0	2	2	2	1	1	0	0	0	1	1	1	1
O15269	O15269	3	3	3	Serine palmitoyltransferase 1	SPTLC1	1	3	3	3	0	0	0	0	0	2	1	1	1	2	0	0	1	0	0	0	1	1	0	1	0	0	0	0	0	2	1	1	1	2	0	0	1	0	0	0	1	1	0
O15355	O15355	2	2	2	Protein phosphatase 1G	PPM1G	1	2	2	2	1	1	1	1	0	2	1	2	2	2	1	1	1	0	0	2	1	1	2	2	1	1	1	1	0	2	1	2	2	2	1	1	1	0	0	2	1	1	2
O15371;B0QYA4;B0QYA8;B0QYA6;B0QYA5	O15371	5;1;1;1;1	5;1;1;1;1	5;1;1;1;1	Eukaryotic translation initiation factor 3 subunit D	EIF3D	5	5	5	5	1	1	1	1	1	3	3	3	2	3	1	2	1	1	0	2	5	4	4	3	1	1	1	1	1	3	3	3	2	3	1	2	1	1	0	2	5	4	4
O15427	O15427	2	2	2	Monocarboxylate transporter 4	SLC16A3	1	2	2	2	0	1	1	1	0	1	1	1	2	1	0	1	0	0	0	1	0	0	2	1	0	1	1	1	0	1	1	1	2	1	0	1	0	0	0	1	0	0	2
O15479	O15479	4	4	4	Melanoma-associated antigen B2	MAGEB2	1	4	4	4	0	0	1	0	0	3	2	3	3	2	1	1	0	1	0	2	2	2	2	0	0	0	1	0	0	3	2	3	3	2	1	1	0	1	0	2	2	2	2
O43143	O43143	4	4	4	Pre-mRNA-splicing factor ATP-dependent RNA helicase DHX15	DHX15	1	4	4	4	1	0	1	3	3	3	3	2	2	3	2	3	2	1	0	3	3	2	3	2	1	0	1	3	3	3	3	2	2	3	2	3	2	1	0	3	3	2	3
O43175;Q5SZU1	O43175;Q5SZU1	16;12	16;12	16;12	D-3-phosphoglycerate dehydrogenase	PHGDH	2	16	16	16	9	11	10	11	12	14	15	14	16	15	12	8	6	7	6	9	8	9	12	8	9	11	10	11	12	14	15	14	16	15	12	8	6	7	6	9	8	9	12
O43709;H7C0G4;H7C170;F2Z3D9	O43709;H7C0G4;H7C170;F2Z3D9	2;1;1;1	2;1;1;1	2;1;1;1	Probable 18S rRNA (guanine-N(7))-methyltransferase	WBSCR22	4	2	2	2	0	0	0	0	0	1	0	1	1	1	1	0	1	0	0	1	0	0	1	1	0	0	0	0	0	1	0	1	1	1	1	0	1	0	0	1	0	0	1
O43747;H3BN75;H3BS13;H3BV30;H3BRM7;H3BN71;B4DGE1;H3BR36;H3BUN9;H3BNR4	O43747;H3BN75;H3BS13;H3BV30;H3BRM7;H3BN71;B4DGE1;H3BR36;H3BUN9;H3BNR4	2;1;1;1;1;1;1;1;1;1	2;1;1;1;1;1;1;1;1;1	2;1;1;1;1;1;1;1;1;1	AP-1 complex subunit gamma-1	AP1G1	10	2	2	2	0	0	1	1	0	1	1	2	1	1	0	1	0	0	0	1	0	0	0	0	0	0	1	1	0	1	1	2	1	1	0	1	0	0	0	1	0	0	0
O43809;H3BND3;H3BV41	O43809;H3BND3	6;3;2	6;3;2	6;3;2	Cleavage and polyadenylation specificity factor subunit 5	NUDT21	3	6	6	6	5	5	5	5	5	5	5	5	5	4	5	5	4	2	4	3	1	3	4	5	5	5	5	5	5	5	5	5	5	4	5	5	4	2	4	3	1	3	4
O43823;M0QYL4	O43823	8;2	8;2	8;2	A-kinase anchor protein 8	AKAP8	2	8	8	8	3	4	4	4	3	5	5	7	6	6	3	3	2	1	1	5	2	3	4	2	3	4	4	4	3	5	5	7	6	6	3	3	2	1	1	5	2	3	4
O43852;H0Y875	O43852;H0Y875	4;3	4;3	4;3	Calumenin	CALU	2	4	4	4	2	2	4	3	3	2	2	3	3	2	2	2	4	4	1	2	1	1	3	3	2	2	4	3	3	2	2	3	3	2	2	2	4	4	1	2	1	1	3
O43865;H0Y8B3;Q96HN2	O43865;H0Y8B3;Q96HN2	9;5;5	9;5;5	9;5;5	Putative adenosylhomocysteinase 2;Adenosylhomocysteinase;Putative adenosylhomocysteinase 3	AHCYL1;AHCYL2	3	9	9	9	3	2	4	3	3	8	7	8	8	8	3	4	1	1	0	5	6	5	7	3	3	2	4	3	3	8	7	8	8	8	3	4	1	1	0	5	6	5	7
O60506;B7Z645;O43390;F6UXX1;B4DT28	O60506;B7Z645;O43390	8;6;4;3;2	8;6;4;3;2	8;6;4;3;2	Heterogeneous nuclear ribonucleoprotein Q;Heterogeneous nuclear ribonucleoprotein R	SYNCRIP;HNRNPR	5	8	8	8	4	3	4	4	5	4	3	4	4	4	3	2	3	4	2	5	3	2	4	2	4	3	4	4	5	4	3	4	4	4	3	2	3	4	2	5	3	2	4
O60749;D6RC15	O60749;D6RC15	2;1	2;1	2;1	Sorting nexin-2	SNX2	2	2	2	2	2	1	1	0	0	2	1	2	2	2	0	1	2	1	1	1	1	2	2	1	2	1	1	0	0	2	1	2	2	2	0	1	2	1	1	1	1	2	2
O60763	O60763	1	1	1	General vesicular transport factor p115	USO1	1	1	1	1	0	0	1	1	1	1	0	1	1	0	0	0	0	1	0	1	0	1	1	0	0	0	1	1	1	1	0	1	1	0	0	0	0	1	0	1	0	1	1
O60884;I3L320;A0A087WT48	O60884	9;2;2	9;2;2	9;2;2	DnaJ homolog subfamily A member 2	DNAJA2	3	9	9	9	2	4	7	3	5	6	6	7	6	5	1	4	4	3	0	4	5	3	6	5	2	4	7	3	5	6	6	7	6	5	1	4	4	3	0	4	5	3	6
O75369;E7EN95	O75369;E7EN95	9;5	4;4	4;4	Filamin-B	FLNB	2	9	4	4	4	4	5	6	4	5	6	6	7	8	4	4	5	4	4	5	4	5	8	6	1	1	1	3	2	1	2	2	2	3	1	1	2	1	1	1	2	2	4
O75396;A0A087X1A9	O75396;A0A087X1A9	4;2	4;2	4;2	Vesicle-trafficking protein SEC22b	SEC22B	2	4	4	4	1	0	2	3	2	4	3	3	3	4	2	2	0	2	1	3	3	2	2	2	1	0	2	3	2	4	3	3	3	4	2	2	0	2	1	3	3	2	2
O75477;B0QZ43	O75477;B0QZ43	5;4	5;4	3;2	Erlin-1	ERLIN1	2	5	5	3	0	0	1	0	0	4	5	4	3	4	0	0	0	0	0	3	5	2	3	2	0	0	1	0	0	4	5	4	3	4	0	0	0	0	0	3	5	2	3
O75533	O75533	2	2	2	Splicing factor 3B subunit 1	SF3B1	1	2	2	2	0	0	0	1	0	2	1	1	1	1	0	0	0	0	0	1	0	1	0	1	0	0	0	1	0	2	1	1	1	1	0	0	0	0	0	1	0	1	0
O75534;E9PKN4;E9PLD4;E9PLT0	O75534;E9PKN4;E9PLD4;E9PLT0	2;1;1;1	2;1;1;1	2;1;1;1	Cold shock domain-containing protein E1	CSDE1	4	2	2	2	1	0	1	1	0	2	1	2	2	2	2	1	1	0	0	2	2	2	2	1	1	0	1	1	0	2	1	2	2	2	2	1	1	0	0	2	2	2	2
O75607	O75607	1	1	1	Nucleoplasmin-3	NPM3	1	1	1	1	1	1	0	0	0	1	1	1	0	1	0	0	0	0	1	0	0	0	0	1	1	1	0	0	0	1	1	1	0	1	0	0	0	0	1	0	0	0	0
O75643	O75643	3	3	3	U5 small nuclear ribonucleoprotein 200 kDa helicase	SNRNP200	1	3	3	3	1	0	1	2	1	2	2	2	3	2	1	0	0	0	0	1	2	0	0	3	1	0	1	2	1	2	2	2	3	2	1	0	0	0	0	1	2	0	0
O75746;F8W9J0;H0YFB2;B4DGK6	O75746	7;1;1;1	3;1;1;1	3;1;1;1	Calcium-binding mitochondrial carrier protein Aralar1	SLC25A12	4	7	3	3	0	0	0	0	0	5	3	5	2	5	0	0	0	0	0	1	3	2	2	5	0	0	0	0	0	1	1	2	1	3	0	0	0	0	0	0	1	1	1
X6RKY7;X6RA30;O75794;X6RF82	X6RKY7;X6RA30;O75794;X6RF82	2;2;2;1	2;2;2;1	2;2;2;1	Cell division cycle protein 123 homolog	CDC123	4	2	2	2	1	0	1	1	1	2	2	2	2	2	1	1	1	1	1	1	2	1	2	1	1	0	1	1	1	2	2	2	2	2	1	1	1	1	1	1	2	1	2
O75881	O75881	1	1	1	25-hydroxycholesterol 7-alpha-hydroxylase	CYP7B1	1	1	1	1	0	0	0	1	0	0	0	0	0	0	0	0	0	0	0	0	0	0	0	0	0	0	0	1	0	0	0	0	0	0	0	0	0	0	0	0	0	0	0
O76094;D6RDY6	O76094;D6RDY6	3;2	3;2	3;2	Signal recognition particle subunit SRP72	SRP72	2	3	3	3	0	0	1	1	1	1	1	1	2	1	0	0	0	3	0	1	2	1	2	2	0	0	1	1	1	1	1	1	2	1	0	0	0	3	0	1	2	1	2
O94906	O94906	5	5	5	Pre-mRNA-processing factor 6	PRPF6	1	5	5	5	0	3	3	3	3	5	4	5	3	5	2	2	1	2	0	3	3	2	4	5	0	3	3	3	3	5	4	5	3	5	2	2	1	2	0	3	3	2	4
O95049	O95049	1	1	1	Tight junction protein ZO-3	TJP3	1	1	1	1	0	0	0	0	0	0	0	1	1	1	0	1	1	1	0	1	0	0	1	1	0	0	0	0	0	0	0	1	1	1	0	1	1	1	0	1	0	0	1
O95202	O95202	2	2	2	LETM1 and EF-hand domain-containing protein 1, mitochondrial	LETM1	1	2	2	2	2	0	2	1	1	2	1	1	2	1	0	0	0	1	0	1	1	0	1	1	2	0	2	1	1	2	1	1	2	1	0	0	0	1	0	1	1	0	1
O95347;Q5T821	O95347	4;1	4;1	4;1	Structural maintenance of chromosomes protein 2	SMC2	2	4	4	4	1	2	4	3	2	4	3	4	4	3	0	1	1	2	0	1	3	0	2	2	1	2	4	3	2	4	3	4	4	3	0	1	1	2	0	1	3	0	2
O95373;O15397	O95373	9;1	9;1	9;1	Importin-7	IPO7	2	9	9	9	3	3	4	4	3	6	4	5	5	6	2	3	1	2	2	4	2	4	5	8	3	3	4	4	3	6	4	5	5	6	2	3	1	2	2	4	2	4	5
O95486	O95486	6	6	4	Protein transport protein Sec24A	SEC24A	1	6	6	4	2	4	4	4	3	4	2	3	3	4	4	3	2	3	2	1	2	2	4	4	2	4	4	4	3	4	2	3	3	4	4	3	2	3	2	1	2	2	4
O95487	O95487	5	3	3	Protein transport protein Sec24B	SEC24B	1	5	3	3	3	4	4	4	3	4	4	2	3	4	4	4	3	3	2	2	2	2	3	4	1	2	2	2	2	2	2	1	1	2	2	3	1	2	1	1	2	1	1
O95573;C9JC11;F5H062	O95573	6;1;1	6;1;1	6;1;1	Long-chain-fatty-acid--CoA ligase 3	ACSL3	3	6	6	6	2	0	3	4	3	6	5	6	6	5	3	2	1	2	0	3	4	3	6	4	2	0	3	4	3	6	5	6	6	5	3	2	1	2	0	3	4	3	6
O95816	O95816	3	3	3	BAG family molecular chaperone regulator 2	BAG2	1	3	3	3	0	0	1	0	0	2	1	2	2	2	0	0	1	1	1	1	1	1	1	1	0	0	1	0	0	2	1	2	2	2	0	0	1	1	1	1	1	1	1
O95831;E9PMA0	O95831;E9PMA0	2;1	2;1	2;1	Apoptosis-inducing factor 1, mitochondrial	AIFM1	2	2	2	2	1	1	0	0	0	2	2	2	1	0	0	0	0	1	0	1	2	1	0	1	1	1	0	0	0	2	2	2	1	0	0	0	0	1	0	1	2	1	0
O96019;O94805	O96019	3;1	3;1	3;1	Actin-like protein 6A	ACTL6A	2	3	3	3	0	0	1	1	0	2	0	2	1	2	0	0	0	0	2	2	1	1	2	3	0	0	1	1	0	2	0	2	1	2	0	0	0	0	2	2	1	1	2
P00338;F5GXH2;F5GYU2;F5GXY2;F5GZQ4;F5H5J4;F5H6W8;F5H5G7;F5H155;A0A087WUM2;G3XAP5;F5H245;Q6ZMR3;P07864	P00338;F5GXH2;F5GYU2;F5GXY2	4;2;2;2;1;1;1;1;1;1;1;1;1;1	4;2;2;2;1;1;1;1;1;1;1;1;1;1	3;2;2;2;1;1;1;0;0;0;0;0;0;0	L-lactate dehydrogenase A chain	LDHA	14	4	4	3	2	0	2	2	3	1	2	2	3	3	2	1	1	1	0	2	2	1	3	0	2	0	2	2	3	1	2	2	3	3	2	1	1	1	0	2	2	1	3
P49448;P00367	P49448;P00367	1;1	1;1	1;1	Glutamate dehydrogenase 2, mitochondrial;Glutamate dehydrogenase 1, mitochondrial	GLUD2;GLUD1	2	1	1	1	0	0	0	0	0	1	1	1	1	1	0	0	0	0	0	1	1	1	1	0	0	0	0	0	0	1	1	1	1	1	0	0	0	0	0	1	1	1	1
P00403	P00403	2	2	2	Cytochrome c oxidase subunit 2	MT-CO2	1	2	2	2	1	1	2	2	1	1	1	2	1	2	1	0	1	1	0	0	0	1	0	1	1	1	2	2	1	1	1	2	1	2	1	0	1	1	0	0	0	1	0
P00966;Q5T6L6;Q5T6L5	P00966	8;3;2	8;3;2	8;3;2	Argininosuccinate synthase	ASS1	3	8	8	8	3	4	6	6	5	5	5	7	6	7	4	1	1	0	0	4	5	3	4	4	3	4	6	6	5	5	5	7	6	7	4	1	1	0	0	4	5	3	4
P01833	P01833	3	3	3	Polymeric immunoglobulin receptor;Secretory component	PIGR	1	3	3	3	2	0	0	0	0	0	3	0	0	0	0	0	0	0	0	0	0	0	0	1	2	0	0	0	0	0	3	0	0	0	0	0	0	0	0	0	0	0	0
P01891	P01891	7	1	1	HLA class I histocompatibility antigen, A-68 alpha chain	HLA-A	1	7	1	1	1	2	1	1	3	2	4	4	4	1	2	1	1	2	2	1	2	0	0	2	1	1	0	1	1	0	1	1	1	1	1	1	1	0	1	0	0	0	0
P02545;Q3BDU5;Q5TCI8;H0YAB0;A0A0C4DGC5;E9PBF6;J9JID7;P20700;Q03252	P02545;Q3BDU5;Q5TCI8	17;15;11;7;3;1;1;1;1	17;15;11;7;3;1;1;1;1	17;15;11;7;3;1;1;1;1	Prelamin-A/C;Lamin-A/C	LMNA	9	17	17	17	7	7	7	9	8	11	14	14	11	13	8	7	3	5	1	10	10	11	11	11	7	7	7	9	8	11	14	14	11	13	8	7	3	5	1	10	10	11	11
P02786;G3V0E5;F8WBE5;H7C3V5	P02786;G3V0E5	14;12;2;1	14;12;2;1	14;12;2;1	Transferrin receptor protein 1;Transferrin receptor protein 1, serum form	TFRC	4	14	14	14	6	8	9	7	10	12	11	12	11	10	7	6	8	5	4	5	9	7	10	8	6	8	9	7	10	12	11	12	11	10	7	6	8	5	4	5	9	7	10
P02808	P02808	2	2	2	Statherin	STATH	1	2	2	2	0	0	0	0	0	0	1	0	0	0	0	0	1	0	0	0	0	0	0	2	0	0	0	0	0	0	1	0	0	0	0	0	1	0	0	0	0	0	0
P04040	P04040	1	1	1	Catalase	CAT	1	1	1	1	1	1	1	0	1	0	1	1	0	1	1	0	0	0	0	1	0	0	0	0	1	1	1	0	1	0	1	1	0	1	1	0	0	0	0	1	0	0	0
P04083;Q5T3N1;Q5T3N0	P04083;Q5T3N1	5;3;2	5;3;2	5;3;2	Annexin A1;Annexin	ANXA1	3	5	5	5	2	1	1	2	1	2	3	1	1	1	1	1	5	1	0	0	1	0	2	1	2	1	1	2	1	2	3	1	1	1	1	1	5	1	0	0	1	0	2
P04259	P04259	43	5	1	Keratin, type II cytoskeletal 6B	KRT6B	1	43	5	1	34	33	19	35	35	31	33	26	30	33	40	34	33	20	23	22	18	14	21	23	4	5	0	3	4	4	5	2	4	5	5	3	4	1	1	1	2	2	1
P04264;CON__P04264	P04264;CON__P04264	58;56	58;56	40;38	Keratin, type II cytoskeletal 1	KRT1	2	58	58	40	45	45	41	45	47	47	43	47	42	49	51	47	33	40	39	39	25	28	34	40	45	45	41	45	47	47	43	47	42	49	51	47	33	40	39	39	25	28	34
P04350;M0R2D3;M0QYM7;M0R278;M0R0X0;M0QY85;M0QY37;M0QX14;M0R042;M0QZL7;M0R1I1;M0R2T4;A0A075B724	P04350	20;6;6;6;5;5;5;5;5;4;2;2;1	6;0;2;3;1;1;1;1;2;1;2;0;0	3;0;1;1;1;1;1;1;1;1;0;0;0	Tubulin beta-4A chain	TUBB4A	13	20	6	3	12	13	15	13	11	16	19	16	17	18	15	12	11	12	11	12	8	11	16	12	1	3	2	2	2	6	6	5	4	5	4	2	1	2	1	3	3	2	4
P04406;E7EUT5;O14556	P04406;E7EUT5	7;6;1	7;6;1	7;6;1	Glyceraldehyde-3-phosphate dehydrogenase	GAPDH	3	7	7	7	6	4	5	5	5	4	6	5	5	5	6	5	5	3	1	3	4	3	3	2	6	4	5	5	5	4	6	5	5	5	6	5	5	3	1	3	4	3	3
P04792;C9J3N8;F8WE04	P04792	10;3;3	10;3;3	10;3;3	Heat shock protein beta-1	HSPB1	3	10	10	10	6	8	6	6	6	9	10	9	7	8	8	6	4	4	5	8	6	5	8	9	6	8	6	6	6	9	10	9	7	8	8	6	4	4	5	8	6	5	8
P04843;B7Z4L4;F8WF32	P04843;B7Z4L4	5;4;1	5;4;1	5;4;1	Dolichyl-diphosphooligosaccharide--protein glycosyltransferase subunit 1	RPN1	3	5	5	5	4	2	2	3	4	3	1	4	4	2	2	1	2	4	2	4	2	1	2	4	4	2	2	3	4	3	1	4	4	2	2	1	2	4	2	4	2	1	2
P04844;Q5JYR4;Q5JYR7;F2Z3K5	P04844;Q5JYR4;Q5JYR7	5;4;4;2	5;4;4;2	5;4;4;2	Dolichyl-diphosphooligosaccharide--protein glycosyltransferase subunit 2	RPN2	4	5	5	5	3	2	4	2	3	3	2	3	3	3	3	3	0	3	4	1	1	1	3	1	3	2	4	2	3	3	2	3	3	3	3	3	0	3	4	1	1	1	3
Q99878;Q96KK5;Q9BTM1;Q16777;Q93077;Q7L7L0;Q6FI13;P20671;P0C0S8;P04908;Q96QV6;P16104;H0YFX9;C9J0D1;Q71UI9;P0C0S5;Q8IUE6	Q99878;Q96KK5;Q9BTM1;Q16777;Q93077;Q7L7L0;Q6FI13;P20671;P0C0S8;P04908;Q96QV6;P16104;H0YFX9;C9J0D1;Q71UI9;P0C0S5;Q8IUE6	2;2;2;2;2;2;2;2;2;2;2;2;1;1;1;1;1	2;2;2;2;2;2;2;2;2;2;2;2;1;1;1;1;1	2;2;2;2;2;2;2;2;2;2;2;2;1;1;1;1;1	Histone H2A type 1-J;Histone H2A type 1-H;Histone H2A.J;Histone H2A type 2-C;Histone H2A type 1-C;Histone H2A type 3;Histone H2A type 2-A;Histone H2A type 1-D;Histone H2A type 1;Histone H2A type 1-B/E;Histone H2A type 1-A;Histone H2AX;Histone H2A;Histone H2A.V;Histone H2A.Z;Histone H2A type 2-B	HIST1H2AJ;HIST1H2AH;H2AFJ;HIST2H2AC;HIST1H2AC;HIST3H2A;HIST2H2AA3;HIST1H2AD;HIST1H2AG;HIST1H2AB;HIST1H2AA;H2AFX;H2AFV;H2AFZ;HIST2H2AB	17	2	2	2	1	1	0	1	2	2	2	2	2	2	1	2	1	0	0	2	0	0	2	2	1	1	0	1	2	2	2	2	2	2	1	2	1	0	0	2	0	0	2
P05023;M0R116;A0A0A0MT26;P13637;B1AKY9;P50993;H0Y7C1;Q13733;P20648;P54707;Q5TC01;M0QXF2;E9PRA5;Q5TC02	P05023	17;7;7;7;6;6;4;4;3;3;2;2;2;1	17;7;7;7;6;6;4;4;3;3;2;2;2;1	17;7;7;7;6;6;4;4;3;3;2;2;2;1	Sodium/potassium-transporting ATPase subunit alpha-1	ATP1A1	14	17	17	17	7	10	8	10	7	9	11	13	12	11	7	3	4	5	4	10	8	5	10	8	7	10	8	10	7	9	11	13	12	11	7	3	4	5	4	10	8	5	10
V9GYR2;P05026	V9GYR2;P05026	2;2	2;2	2;2	Sodium/potassium-transporting ATPase subunit beta-1	ATP1B1	2	2	2	2	2	0	1	1	2	2	0	2	2	2	2	2	1	1	1	1	2	2	2	2	2	0	1	1	2	2	0	2	2	2	2	2	1	1	1	1	2	2	2
P05089	P05089	3	3	3	Arginase-1	ARG1	1	3	3	3	2	2	1	2	3	1	1	1	2	1	2	3	0	2	0	0	1	0	0	0	2	2	1	2	3	1	1	1	2	1	2	3	0	2	0	0	1	0	0
P05109	P05109	2	2	2	Protein S100-A8;Protein S100-A8, N-terminally processed	S100A8	1	2	2	2	2	1	1	2	2	2	2	1	1	1	2	1	0	0	1	0	0	1	1	2	2	1	1	2	2	2	2	1	1	1	2	1	0	0	1	0	0	1	1
P05141	P05141	17	17	8	ADP/ATP translocase 2;ADP/ATP translocase 2, N-terminally processed	SLC25A5	1	17	17	8	12	9	11	11	9	12	13	15	13	15	10	10	12	12	11	10	9	13	12	14	12	9	11	11	9	12	13	15	13	15	10	10	12	12	11	10	9	13	12
P09923;P05187	P09923;P05187	1;1	1;1	1;1	Intestinal-type alkaline phosphatase;Alkaline phosphatase, placental type	ALPI;ALPP	2	1	1	1	1	1	1	1	1	1	1	1	1	1	1	1	1	1	0	1	0	0	0	1	1	1	1	1	1	1	1	1	1	1	1	1	1	1	0	1	0	0	0
P05198;H0YJS4;G3V4T5	P05198;H0YJS4;G3V4T5	2;1;1	2;1;1	2;1;1	Eukaryotic translation initiation factor 2 subunit 1	EIF2S1	3	2	2	2	1	0	0	1	0	1	2	1	2	2	0	0	0	1	0	0	0	0	2	0	1	0	0	1	0	1	2	1	2	2	0	0	0	1	0	0	0	0	2
P05386	P05386	2	2	2	60S acidic ribosomal protein P1	RPLP1	1	2	2	2	0	0	0	0	0	2	1	1	1	0	0	0	1	0	0	0	0	0	0	1	0	0	0	0	0	2	1	1	1	0	0	0	1	0	0	0	0	0	0
P05387;H0YDD8	P05387;H0YDD8	6;3	6;3	6;3	60S acidic ribosomal protein P2	RPLP2	2	6	6	6	5	3	5	4	5	6	5	5	5	5	4	5	6	3	2	4	4	4	5	4	5	3	5	4	5	6	5	5	5	5	4	5	6	3	2	4	4	4	5
P05388;F8VU65;F8VWS0;Q8NHW5;F8VQY6;F8VPE8;F8VRK7;G3V210;F8VW21;F8VS58;F8VZS0;F8VWV4;F8W1K8	P05388;F8VU65;F8VWS0;Q8NHW5;F8VQY6;F8VPE8;F8VRK7;G3V210;F8VW21;F8VS58;F8VZS0	6;5;5;5;4;4;4;4;4;3;3;2;1	6;5;5;5;4;4;4;4;4;3;3;2;1	6;5;5;5;4;4;4;4;4;3;3;2;1	60S acidic ribosomal protein P0;60S acidic ribosomal protein P0-like	RPLP0;RPLP0P6	13	6	6	6	4	5	4	3	4	6	6	6	6	6	4	4	1	3	2	4	5	4	6	3	4	5	4	3	4	6	6	6	6	6	4	4	1	3	2	4	5	4	6
P05455;E7ERC4;E9PFL9;E9PGX9	P05455;E7ERC4	6;3;2;1	6;3;2;1	6;3;2;1	Lupus La protein	SSB	4	6	6	6	4	3	4	2	2	5	3	5	4	3	2	2	2	3	0	4	3	3	5	3	4	3	4	2	2	5	3	5	4	3	2	2	2	3	0	4	3	3	5
P05556;C9JPK5;E7ERX5;Q5T3E6;E9PLR6;E7EUI6;E7EQW5;C9JJP8;Q5T3E5;E9PQJ2;H7C4N8	P05556	9;3;3;3;3;3;3;2;2;2;2	9;3;3;3;3;3;3;2;2;2;2	9;3;3;3;3;3;3;2;2;2;2	Integrin beta-1	ITGB1	11	9	9	9	2	4	4	5	5	8	8	8	8	7	5	3	4	4	2	4	4	3	5	4	2	4	4	5	5	8	8	8	8	7	5	3	4	4	2	4	4	3	5
P05783;F8VZY9;CON__H-INV:HIT000015463;CON__Q92764;C4AM86;CON__Q497I4;Q92764	P05783;F8VZY9	38;36;2;2;2;2;2	37;35;2;1;1;1;1	27;25;2;1;1;1;1	Keratin, type I cytoskeletal 18	KRT18	7	38	37	27	21	22	25	24	21	28	28	30	32	31	25	28	27	23	23	30	24	23	26	27	21	22	25	24	21	28	28	30	32	31	25	28	27	22	23	30	24	23	26
P06576;H0YH81;F8W079;F8W0P7;H0YI37	P06576;H0YH81;F8W079	10;9;6;4;3	10;9;6;4;3	10;9;6;4;3	ATP synthase subunit beta, mitochondrial;ATP synthase subunit beta	ATP5B	5	10	10	10	6	7	5	8	7	7	7	9	9	8	5	8	3	5	3	7	5	7	5	7	6	7	5	8	7	7	7	9	9	8	5	8	3	5	3	7	5	7	5
P06702	P06702	5	5	5	Protein S100-A9	S100A9	1	5	5	5	3	3	0	1	3	2	2	2	4	4	4	2	1	2	1	3	1	1	2	4	3	3	0	1	3	2	2	2	4	4	4	2	1	2	1	3	1	1	2
R4GN98;P06703	R4GN98;P06703	2;2	2;2	2;2	Protein S100;Protein S100-A6	S100A6	2	2	2	2	2	1	2	2	2	2	2	2	2	2	2	1	2	1	1	2	2	2	2	2	2	1	2	2	2	2	2	2	2	2	2	1	2	1	1	2	2	2	2
P06733;K7EM90	P06733;K7EM90	4;2	4;2	4;2	Alpha-enolase;Enolase	ENO1	2	4	4	4	4	3	0	3	3	2	2	2	2	3	1	3	3	2	1	1	2	1	1	1	4	3	0	3	3	2	2	2	2	3	1	3	3	2	1	1	2	1	1
P06748;E5RGW4;E5RI98	P06748	9;2;1	9;2;1	9;2;1	Nucleophosmin	NPM1	3	9	9	9	8	6	7	6	7	9	7	7	7	7	7	6	6	7	5	8	7	8	8	8	8	6	7	6	7	9	7	7	7	7	7	6	6	7	5	8	7	8	8
P07305	P07305	2	2	2	Histone H1.0;Histone H1.0, N-terminally processed	H1F0	1	2	2	2	1	1	1	1	0	2	1	2	2	1	1	0	0	0	0	2	2	1	1	2	1	1	1	1	0	2	1	2	2	1	1	0	0	0	0	2	2	1	1
P07339;H7C1V0;H7C469;F8W787;F8WD96;C9JH19	P07339;H7C1V0;H7C469	3;2;2;1;1;1	3;2;2;1;1;1	3;2;2;1;1;1	Cathepsin D;Cathepsin D light chain;Cathepsin D heavy chain	CTSD	6	3	3	3	1	3	1	2	2	3	0	1	1	1	2	3	1	1	1	1	1	0	0	1	1	3	1	2	2	3	0	1	1	1	2	3	1	1	1	1	1	0	0
P07355;H0YN42;H0YMD0;H0YMU9;H0YKS4;A6NMY6;H0YMM1;H0YKZ7;H0YLV6;H0YMT9;H0YKX9;H0YM50;H0YKL9;H0YMW4;H0YKV8;H0YNP5;H0YMD9;H0YN28;H0YL33;H0YNB8;H0YKN4;H0YNA0;H0YN52;H0YLE2	P07355;H0YN42;H0YMD0;H0YMU9;H0YKS4;A6NMY6;H0YMM1;H0YKZ7;H0YLV6;H0YMT9;H0YKX9;H0YM50;H0YKL9;H0YMW4	12;11;10;10;9;9;8;7;7;7;7;7;6;6;5;5;4;4;4;3;3;3;2;1	12;11;10;10;9;9;8;7;7;7;7;7;6;6;5;5;4;4;4;3;3;3;2;1	12;11;10;10;9;9;8;7;7;7;7;7;6;6;5;5;4;4;4;3;3;3;2;1	Annexin A2;Annexin;Putative annexin A2-like protein	ANXA2;ANXA2P2	24	12	12	12	9	7	7	8	7	10	9	7	8	8	10	9	3	7	4	3	4	5	6	5	9	7	7	8	7	10	9	7	8	8	10	9	3	7	4	3	4	5	6
P07384;E9PLX0;E9PJJ3;E9PLC9;E9PMC6;E9PJA6;E9PSA6;E9PL37;E9PQB3;E9PRM1	P07384;E9PLX0;E9PJJ3;E9PLC9;E9PMC6;E9PJA6;E9PSA6;E9PL37;E9PQB3;E9PRM1	2;1;1;1;1;1;1;1;1;1	2;1;1;1;1;1;1;1;1;1	2;1;1;1;1;1;1;1;1;1	Calpain-1 catalytic subunit	CAPN1	10	2	2	2	2	1	0	2	2	0	0	1	1	1	2	1	1	2	0	0	1	0	1	0	2	1	0	2	2	0	0	1	1	1	2	1	1	2	0	0	1	0	1
Q5JP53;P07437;Q5ST81;A0A075B736;Q5SQY0;I3L2F9;A6NNZ2;G3V2A3;G3V5W4;G3V2R8;G3V3R4;G3V2N6	Q5JP53;P07437;Q5ST81	20;20;17;7;7;7;7;5;1;1;1;1	5;5;2;0;0;0;0;0;1;1;1;1	4;4;2;0;0;0;0;0;0;0;0;0	Tubulin beta chain	TUBB	12	20	5	4	18	17	17	14	14	16	18	18	18	18	17	17	13	14	14	14	11	14	17	16	5	4	2	3	3	3	3	4	4	4	4	4	2	4	3	4	4	3	3
P07476	P07476	2	2	2	Involucrin	IVL	1	2	2	2	0	0	0	0	0	1	0	0	0	0	1	2	1	0	0	0	0	0	0	0	0	0	0	0	0	1	0	0	0	0	1	2	1	0	0	0	0	0	0
P07737;K7EJ44;CON__P02584;I3L3D5	P07737;K7EJ44;CON__P02584;I3L3D5	2;1;1;1	2;1;1;1	2;1;1;1	Profilin-1	PFN1	4	2	2	2	0	2	1	2	2	2	1	2	2	2	1	1	0	1	0	0	0	0	1	0	0	2	1	2	2	2	1	2	2	2	1	1	0	1	0	0	0	0	1
P07814;V9GYZ6	P07814;V9GYZ6	19;12	19;12	19;12	Bifunctional glutamate/proline--tRNA ligase;Glutamate--tRNA ligase;Proline--tRNA ligase	EPRS	2	19	19	19	10	7	9	10	9	15	12	15	14	15	9	6	6	6	3	11	9	9	11	12	10	7	9	10	9	15	12	15	14	15	9	6	6	6	3	11	9	9	11
P07900;G3V2J8;Q14568;Q58FG0;Q58FG1	P07900	33;9;5;4;2	18;3;2;1;1	18;3;2;1;1	Heat shock protein HSP 90-alpha	HSP90AA1	5	33	18	18	24	24	25	25	25	28	29	30	28	29	24	20	20	23	15	21	17	18	25	26	11	12	13	12	12	13	15	15	15	15	12	10	10	13	7	10	9	9	13
P07919;A0A096LP55	P07919	3;1	3;1	3;1	Cytochrome b-c1 complex subunit 6, mitochondrial	UQCRH	2	3	3	3	0	0	0	0	1	2	2	1	2	2	0	0	0	0	0	0	0	0	0	0	0	0	0	0	1	2	2	1	2	2	0	0	0	0	0	0	0	0	0
P08238;Q58FF7;Q58FF6;F8W026	P08238	37;17;6;2	37;17;6;2	18;5;0;0	Heat shock protein HSP 90-beta	HSP90AB1	4	37	37	18	26	25	27	28	29	33	30	33	32	32	30	23	22	22	19	22	18	23	29	28	26	25	27	28	29	33	30	33	32	32	30	23	22	22	19	22	18	23	29
P08240	P08240	4	4	4	Signal recognition particle receptor subunit alpha	SRPR	1	4	4	4	1	0	3	1	1	1	2	3	2	3	0	1	0	0	0	2	2	0	3	2	1	0	3	1	1	1	2	3	2	3	0	1	0	0	0	2	2	0	3
P08579	P08579	1	1	1	U2 small nuclear ribonucleoprotein B	SNRPB2	1	1	1	1	1	1	1	1	1	0	1	1	1	1	1	0	0	1	0	0	0	0	0	1	1	1	1	1	1	0	1	1	1	1	1	0	0	1	0	0	0	0	0
P08670;B0YJC4;B0YJC5;Q5JVS8;P17661;K7EKH6;A0A087WYG8;E7EMV2;E7ESP9;Q16352;P07197	P08670;B0YJC4;B0YJC5	12;11;7;3;2;1;1;1;1;1;1	10;9;6;3;1;1;1;1;1;1;1	9;8;5;3;1;0;1;1;1;1;1	Vimentin	VIM	11	12	10	9	5	3	3	5	5	8	7	9	9	11	5	3	3	4	2	6	8	9	9	7	3	1	1	3	3	6	5	7	7	9	3	2	2	3	1	4	6	7	7
Q5T7C4;P09429;B2RPK0	Q5T7C4;P09429;B2RPK0	4;4;2	4;4;2	4;4;2	High mobility group protein B1;Putative high mobility group protein B1-like 1	HMGB1;HMGB1P1	3	4	4	4	1	1	2	1	1	4	3	3	2	3	0	1	0	0	1	3	0	0	3	2	1	1	2	1	1	4	3	3	2	3	0	1	0	0	1	3	0	0	3
P09497;H0Y9Q6;D6RJD1	P09497;H0Y9Q6;D6RJD1	2;1;1	2;1;1	2;1;1	Clathrin light chain B	CLTB	3	2	2	2	0	1	1	2	1	1	0	1	0	1	1	1	1	0	1	1	0	0	1	1	0	1	1	2	1	1	0	1	0	1	1	1	1	0	1	1	0	0	1
P09661;H0YLR3;H0YMA0;H0YKK0	P09661;H0YLR3;H0YMA0	8;6;6;2	8;6;6;2	8;6;6;2	U2 small nuclear ribonucleoprotein A	SNRPA1	4	8	8	8	6	5	4	4	4	8	8	6	7	7	3	3	4	5	5	6	3	4	5	6	6	5	4	4	4	8	8	6	7	7	3	3	4	5	5	6	3	4	5
P09874	P09874	6	6	6	Poly [ADP-ribose] polymerase 1	PARP1	1	6	6	6	1	2	2	4	2	4	3	4	4	3	0	2	0	1	0	1	1	0	2	3	1	2	2	4	2	4	3	4	4	3	0	2	0	1	0	1	1	0	2
Q96II5;P10398	Q96II5;P10398	1;1	1;1	1;1	Serine/threonine-protein kinase A-Raf	ARAF	2	1	1	1	0	0	0	0	0	0	1	1	1	0	0	1	1	0	0	1	1	1	1	1	0	0	0	0	0	0	1	1	1	0	0	1	1	0	0	1	1	1	1
P10412;P16402;P22492;Q02539	P10412;P16402;P22492;Q02539	4;3;2;2	4;3;2;2	1;0;0;0	Histone H1.4;Histone H1.3;Histone H1t;Histone H1.1	HIST1H1E;HIST1H1D;HIST1H1T;HIST1H1A	4	4	4	1	2	3	3	3	3	3	4	4	4	4	4	3	2	3	2	1	2	3	3	1	2	3	3	3	3	3	4	4	4	4	4	3	2	3	2	1	2	3	3
P10599	P10599	5	5	5	Thioredoxin	TXN	1	5	5	5	3	4	5	4	5	3	3	4	3	3	3	3	2	1	2	3	2	2	3	3	3	4	5	4	5	3	3	4	3	3	3	3	2	1	2	3	2	2	3
P10809;E7ESH4;E7EXB4;C9JL25;C9JCQ4;C9JL19;C9J0S9	P10809	24;7;6;4;3;2;1	24;7;6;4;3;2;1	24;7;6;4;3;2;1	60 kDa heat shock protein, mitochondrial	HSPD1	7	24	24	24	18	15	18	13	14	20	19	21	20	19	11	9	9	9	6	15	10	12	16	15	18	15	18	13	14	20	19	21	20	19	11	9	9	9	6	15	10	12	16
P11021	P11021	20	19	19	78 kDa glucose-regulated protein	HSPA5	1	20	19	19	11	11	16	13	11	17	15	18	17	19	12	12	10	10	8	9	10	8	14	14	10	10	15	12	10	16	14	17	16	18	11	11	9	9	7	9	10	8	13
P11142;E9PKE3;E9PNE6;A8K7Q2;E9PN89;P54652;E9PLF4;E9PQQ4;E9PQK7;E9PK54;E9PS65;E9PPY6;E9PN25;E9PI65;E9PM13	P11142;E9PKE3;E9PNE6;A8K7Q2;E9PN89	36;35;27;21;18;14;13;12;12;12;12;10;9;9;8	36;35;27;21;18;14;13;12;12;12;12;10;9;9;8	28;27;20;16;15;7;10;10;10;10;9;8;7;6;5	Heat shock cognate 71 kDa protein	HSPA8	15	36	36	28	24	27	24	24	25	29	29	33	32	34	27	25	21	20	20	22	22	20	29	28	24	27	24	24	25	29	29	33	32	34	27	25	21	20	20	22	22	20	29
P11166	P11166	2	2	2	Solute carrier family 2, facilitated glucose transporter member 1	SLC2A1	1	2	2	2	1	2	2	2	2	2	1	2	2	1	1	1	1	1	2	1	1	1	1	1	1	2	2	2	2	2	1	2	2	1	1	1	1	1	2	1	1	1	1
P11498;E9PRE7	P11498;E9PRE7	2;1	2;1	2;1	Pyruvate carboxylase, mitochondrial	PC	2	2	2	2	0	0	2	1	1	1	2	2	2	1	0	0	0	1	0	1	2	2	2	1	0	0	2	1	1	1	2	2	2	1	0	0	0	1	0	1	2	2	2
P11908;A6NMS2;D3YTJ7;B1ALA9;A0A0B4J207;P60891;P21108;B7ZB02;B1ALA7;H7C540	P11908;A6NMS2;D3YTJ7;B1ALA9;A0A0B4J207;P60891;P21108	3;2;2;2;2;2;2;1;1;1	3;2;2;2;2;2;2;1;1;1	3;2;2;2;2;2;2;1;1;1	Ribose-phosphate pyrophosphokinase 2;Ribose-phosphate pyrophosphokinase 1;Ribose-phosphate pyrophosphokinase 3	PRPS2;PRPS1;PRPS1L1	10	3	3	3	0	0	0	0	0	0	1	0	0	2	1	0	0	1	0	0	1	0	1	3	0	0	0	0	0	0	1	0	0	2	1	0	0	1	0	0	1	0	1
P12004	P12004	2	2	2	Proliferating cell nuclear antigen	PCNA	1	2	2	2	1	0	2	1	1	2	1	2	2	2	0	0	0	1	0	1	0	0	1	1	1	0	2	1	1	2	1	2	2	2	0	0	0	1	0	1	0	0	1
P12235;V9GYG0	P12235;V9GYG0	13;8	3;3	3;3	ADP/ATP translocase 1	SLC25A4	2	13	3	3	8	7	7	9	7	7	10	10	10	10	6	5	9	6	6	9	5	8	10	10	2	2	2	2	2	1	3	3	3	3	1	0	2	2	1	3	2	2	3
P12236;Q9H0C2	P12236	17;3	8;0	4;0	ADP/ATP translocase 3;ADP/ATP translocase 3, N-terminally processed	SLC25A6	2	17	8	4	8	8	9	10	8	10	13	13	11	13	8	7	10	8	9	9	6	10	12	12	3	5	5	5	4	5	7	6	6	6	3	3	4	3	3	5	4	5	6
P13010;C9JZ81	P13010	7;1	7;1	7;1	X-ray repair cross-complementing protein 5	XRCC5	2	7	7	7	1	2	2	3	4	4	3	5	3	3	1	3	3	4	1	3	3	2	4	5	1	2	2	3	4	4	3	5	3	3	1	3	3	4	1	3	3	2	4
P13489;H0YCR7;E9PIM9;E9PMJ3;E9PLZ3;E9PMN0;E9PIK5;E9PMA9;E9PR82;E9PMI1	P13489;H0YCR7	30;16;10;9;9;6;6;5;2;2	30;16;10;9;9;6;6;5;2;2	30;16;10;9;9;6;6;5;2;2	Ribonuclease inhibitor	RNH1	10	30	30	30	21	21	20	21	21	25	27	29	27	27	23	21	26	22	17	17	19	18	22	29	21	21	20	21	21	25	27	29	27	27	23	21	26	22	17	17	19	18	22
P13639;K7EJ74;K7EP67	P13639	27;1;1	27;1;1	26;0;0	Elongation factor 2	EEF2	3	27	27	26	14	18	19	20	17	21	20	22	23	24	19	19	14	15	8	18	9	16	19	19	14	18	19	20	17	21	20	22	23	24	19	19	14	15	8	18	9	16	19
P13667	P13667	4	4	4	Protein disulfide-isomerase A4	PDIA4	1	4	4	4	2	2	2	3	2	4	2	4	4	3	3	0	1	2	0	2	2	2	3	2	2	2	2	3	2	4	2	4	4	3	3	0	1	2	0	2	2	2	3
P14174	P14174	2	2	2	Macrophage migration inhibitory factor	MIF	1	2	2	2	1	2	2	2	2	1	2	2	2	2	2	2	1	1	2	2	2	2	2	2	1	2	2	2	2	1	2	2	2	2	2	2	1	1	2	2	2	2	2
P14618;H3BTN5;B4DNK4;H3BT25;H3BUW1;H3BTJ2;H3BQ34;H3BR70;H3BU13;P30613	P14618;H3BTN5;B4DNK4;H3BT25;H3BUW1;H3BTJ2;H3BQ34	6;5;4;3;3;3;3;2;1;1	6;5;4;3;3;3;3;2;1;1	6;5;4;3;3;3;3;2;1;1	Pyruvate kinase PKM;Pyruvate kinase	PKM	10	6	6	6	2	3	1	2	3	3	2	2	2	2	3	3	2	1	2	1	2	2	0	5	2	3	1	2	3	3	2	2	2	2	3	3	2	1	2	1	2	2	0
P14625;Q96GW1;H0YIV0;Q58FF3	P14625;Q96GW1	10;5;1;1	8;3;1;1	8;3;1;1	Endoplasmin	HSP90B1	4	10	8	8	4	6	6	6	6	7	7	9	7	7	5	5	3	5	3	5	7	9	7	3	3	4	4	4	4	5	5	7	5	5	3	4	2	3	2	4	5	7	5
P14868;C9J7S3;C9JLC1;C9JQM9;H7C278;H7BZ35	P14868;C9J7S3;C9JLC1	8;4;4;3;3;2	8;4;4;3;3;2	8;4;4;3;3;2	Aspartate--tRNA ligase, cytoplasmic	DARS	6	8	8	8	2	2	5	5	1	6	6	8	8	6	3	1	1	2	2	3	3	3	3	5	2	2	5	5	1	6	6	8	8	6	3	1	1	2	2	3	3	3	3
P14923;C9J826;C9JK18;C9JKY1;C9JTX4;C9JPI2;K7ERP3	P14923;C9J826;C9JK18;C9JKY1	16;8;8;8;7;1;1	16;8;8;8;7;1;1	16;8;8;8;7;1;1	Junction plakoglobin	JUP	7	16	16	16	10	8	5	8	10	11	7	7	7	6	15	6	4	5	3	5	6	2	3	6	10	8	5	8	10	11	7	7	7	6	15	6	4	5	3	5	6	2	3
P15259;P18669	P15259;P18669	1;1	1;1	1;1	Phosphoglycerate mutase 2;Phosphoglycerate mutase 1	PGAM2;PGAM1	2	1	1	1	0	0	1	1	1	1	0	0	0	0	0	0	1	0	0	0	0	1	0	0	0	0	1	1	1	1	0	0	0	0	0	0	1	0	0	0	0	1	0
P15880;H0YEN5;E9PQD7;E9PMM9;I3L404;E9PM36;E9PPT0;H3BNG3;H0YE27	P15880;H0YEN5;E9PQD7;E9PMM9	11;10;9;6;5;5;4;1;1	11;10;9;6;5;5;4;1;1	11;10;9;6;5;5;4;1;1	40S ribosomal protein S2	RPS2	9	11	11	11	5	6	8	7	7	9	8	10	10	8	7	5	8	7	7	6	10	10	9	7	5	6	8	7	7	9	8	10	10	8	7	5	8	7	7	6	10	10	9
P15924	P15924	116	116	116	Desmoplakin	DSP	1	116	116	116	65	75	73	78	73	91	87	85	75	75	86	75	54	65	36	72	55	50	68	70	65	75	73	78	73	91	87	85	75	75	86	75	54	65	36	72	55	50	68
P16401	P16401	3	2	2	Histone H1.5	HIST1H1B	1	3	2	2	1	0	0	1	1	2	2	2	2	2	1	0	0	0	0	2	0	1	1	0	1	0	0	1	1	2	1	1	1	1	0	0	0	0	0	2	0	1	1
P16403	P16403	4	1	1	Histone H1.2	HIST1H1C	1	4	1	1	3	3	3	3	3	2	4	4	4	4	3	2	3	2	2	1	2	3	3	1	1	1	1	1	1	0	1	1	1	1	0	0	1	0	1	0	1	1	1
Q5TI72;Q5TI75;Q5TI74;Q5TI73;P16581	Q5TI72;Q5TI75;Q5TI74;Q5TI73;P16581	1;1;1;1;1	1;1;1;1;1	1;1;1;1;1	E-selectin	SELE	5	1	1	1	0	1	1	1	1	1	1	1	1	1	1	1	1	1	0	1	0	0	1	1	0	1	1	1	1	1	1	1	1	1	1	1	1	1	0	1	0	0	1
P16615;H7C5W9;O14983;Q93084	P16615;H7C5W9	14;11;4;4	14;11;4;4	14;11;4;4	Sarcoplasmic/endoplasmic reticulum calcium ATPase 2	ATP2A2	4	14	14	14	3	5	7	5	7	10	10	10	9	10	3	4	1	3	0	9	5	5	7	7	3	5	7	5	7	10	10	10	9	10	3	4	1	3	0	9	5	5	7
P17028	P17028	1	1	1	Zinc finger protein 24	ZNF24	1	1	1	1	0	0	0	0	0	0	0	0	1	0	0	0	1	0	1	0	0	0	0	0	0	0	0	0	0	0	0	0	1	0	0	0	1	0	1	0	0	0	0
P17066;P48741	P17066	11;5	1;1	1;1	Heat shock 70 kDa protein 6	HSPA6	2	11	1	1	8	7	7	6	7	9	10	11	10	11	7	6	5	4	4	6	7	8	8	7	1	1	1	1	1	0	1	1	1	1	0	0	1	0	1	1	0	1	1
P17655	P17655	3	3	3	Calpain-2 catalytic subunit	CAPN2	1	3	3	3	0	0	1	1	0	3	2	2	1	2	0	1	0	0	0	2	2	1	3	2	0	0	1	1	0	3	2	2	1	2	0	1	0	0	0	2	2	1	3
P17812;Q9NRF8	P17812	7;1	7;1	7;1	CTP synthase 1	CTPS1	2	7	7	7	1	1	2	1	2	4	4	5	5	3	1	4	2	3	1	2	2	2	4	5	1	1	2	1	2	4	4	5	5	3	1	4	2	3	1	2	2	2	4
P17931;G3V3R6	P17931;G3V3R6	5;3	5;3	5;3	Galectin-3;Galectin	LGALS3	2	5	5	5	0	1	1	2	4	4	2	5	3	5	1	2	2	0	0	3	1	3	3	4	0	1	1	2	4	4	2	5	3	5	1	2	2	0	0	3	1	3	3
P17987;E7EQR6;F5H282;E7ERF2;F5GZ03;F5GZI8;F5H136;F5H726;F5H676;F5H7Y1;F5GYL4	P17987;E7EQR6;F5H282;E7ERF2	18;14;13;11;6;3;3;2;2;1;1	18;14;13;11;6;3;3;2;2;1;1	18;14;13;11;6;3;3;2;2;1;1	T-complex protein 1 subunit alpha	TCP1	11	18	18	18	3	6	11	9	9	13	12	13	15	11	6	5	4	6	3	7	6	8	10	8	3	6	11	9	9	13	12	13	15	11	6	5	4	6	3	7	6	8	10
P18124;A8MUD9;C9JZ88;C9JIJ5	P18124;A8MUD9	11;8;2;2	11;8;2;2	11;8;2;2	60S ribosomal protein L7	RPL7	4	11	11	11	7	4	5	3	4	8	7	10	9	7	2	3	4	7	2	6	3	3	8	9	7	4	5	3	4	8	7	10	9	7	2	3	4	7	2	6	3	3	8
Q5JQ13;P18206	Q5JQ13;P18206	2;2	2;2	2;2	Vinculin	VCL	2	2	2	2	0	1	0	0	0	1	0	0	0	1	2	0	0	1	0	0	2	1	1	0	0	1	0	0	0	1	0	0	0	1	2	0	0	1	0	0	2	1	1
P18827;E9PHH3;H7C1K4	P18827	3;1;1	3;1;1	3;1;1	Syndecan-1	SDC1	3	3	3	3	2	1	1	1	0	0	0	0	0	0	0	1	0	2	1	0	1	0	0	0	2	1	1	1	0	0	0	0	0	0	0	1	0	2	1	0	1	0	0
P19338;H7BY16;C9JYW2;C9JLB1;C9J1H7;C9JWL1	P19338;H7BY16	19;10;3;3;3;3	19;10;3;3;3;3	19;10;3;3;3;3	Nucleolin	NCL	6	19	19	19	8	13	12	12	13	12	13	16	14	16	14	11	5	5	6	10	10	11	12	13	8	13	12	12	13	12	13	16	14	16	14	11	5	5	6	10	10	11	12
P19525	P19525	2	2	2	Interferon-induced, double-stranded RNA-activated protein kinase	EIF2AK2	1	2	2	2	0	0	0	1	0	1	0	1	1	2	1	1	1	1	1	1	1	1	2	1	0	0	0	1	0	1	0	1	1	2	1	1	1	1	1	1	1	1	2
P19784	P19784	1	1	1	Casein kinase II subunit alpha	CSNK2A2	1	1	1	1	0	1	1	1	1	1	1	1	1	1	1	0	1	1	1	1	0	0	1	1	0	1	1	1	1	1	1	1	1	1	1	0	1	1	1	1	0	0	1
P20042	P20042	5	5	5	Eukaryotic translation initiation factor 2 subunit 2	EIF2S2	1	5	5	5	0	3	2	4	2	2	4	4	2	3	0	3	2	1	0	1	3	2	3	2	0	3	2	4	2	2	4	4	2	3	0	3	2	1	0	1	3	2	3
P20340;F5H3K7;F5GX61;Q9NRW1;C9JB90;C9J0I2;C9JU14;J3KR73;Q14964	P20340;F5H3K7;F5GX61;Q9NRW1	4;2;2;2;1;1;1;1;1	4;2;2;2;1;1;1;1;1	4;2;2;2;1;1;1;1;1	Ras-related protein Rab-6A;Ras-related protein Rab-6B	RAB6A;RAB6B	9	4	4	4	2	2	3	2	2	3	2	3	4	3	1	1	1	1	1	2	2	2	3	1	2	2	3	2	2	3	2	3	4	3	1	1	1	1	1	2	2	2	3
P21333;Q5HY54;Q60FE5;A0A087WWY3;F8WE98;H0Y5C6;H0Y5F3;H7C2E7	P21333;Q5HY54;Q60FE5;A0A087WWY3	49;48;48;44;11;4;3;1	49;48;48;44;11;4;3;1	43;42;42;39;7;3;3;1	Filamin-A	FLNA	8	49	49	43	18	23	21	19	20	33	30	35	36	38	16	16	13	19	14	23	20	14	28	27	18	23	21	19	20	33	30	35	36	38	16	16	13	19	14	23	20	14	28
P21796;C9JI87	P21796;C9JI87	6;4	6;4	6;4	Voltage-dependent anion-selective channel protein 1	VDAC1	2	6	6	6	1	3	4	4	3	4	5	5	5	5	4	2	1	1	0	3	1	3	5	4	1	3	4	4	3	4	5	5	5	5	4	2	1	1	0	3	1	3	5
P22102;C9JBJ1;C9JTV6;F8WD69;C9JZG2;C9JKQ7;H7C366	P22102;C9JBJ1;C9JTV6;F8WD69;C9JZG2;C9JKQ7	4;3;3;3;2;2;1	4;3;3;3;2;2;1	4;3;3;3;2;2;1	Trifunctional purine biosynthetic protein adenosine-3;Phosphoribosylamine--glycine ligase;Phosphoribosylformylglycinamidine cyclo-ligase;Phosphoribosylglycinamide formyltransferase	GART	7	4	4	4	1	1	1	0	2	1	1	2	1	1	2	2	0	1	1	2	2	2	4	1	1	1	1	0	2	1	1	2	1	1	2	2	0	1	1	2	2	2	4
P22314;Q5JRR6;Q5JRR9;Q5JRS0;Q5JRS1;Q5JRS3;Q5JRS2	P22314	9;4;2;2;1;1;1	9;4;2;2;1;1;1	9;4;2;2;1;1;1	Ubiquitin-like modifier-activating enzyme 1	UBA1	7	9	9	9	2	2	4	4	3	4	1	3	6	5	4	2	0	1	1	2	2	5	4	3	2	2	4	4	3	4	1	3	6	5	4	2	0	1	1	2	2	5	4
Q32Q12;P22392;C9K028;F6XY72;E5RHP0;E7ERL0;J3KPD9;O60361;P15531	Q32Q12;P22392;C9K028;F6XY72;E5RHP0;E7ERL0;J3KPD9;O60361;P15531	2;2;1;1;1;1;1;1;1	2;2;1;1;1;1;1;1;1	2;2;1;1;1;1;1;1;1	Nucleoside diphosphate kinase;Nucleoside diphosphate kinase B;Putative nucleoside diphosphate kinase;Nucleoside diphosphate kinase A	NME1-NME2;NME2;NME1;NME2P1	9	2	2	2	0	0	0	0	0	0	0	0	1	0	0	0	1	1	0	0	0	0	0	1	0	0	0	0	0	0	0	0	1	0	0	0	1	1	0	0	0	0	0
P35326;P35325;P22532;P22531;Q9BYE4;Q96RM1	P35326;P35325;P22532;P22531;Q9BYE4;Q96RM1	2;2;2;2;2;1	2;2;2;2;2;1	2;2;2;2;2;1	Small proline-rich protein 2A;Small proline-rich protein 2B;Small proline-rich protein 2D;Small proline-rich protein 2E;Small proline-rich protein 2G;Small proline-rich protein 2F	SPRR2A;SPRR2B;SPRR2D;SPRR2E;SPRR2G;SPRR2F	6	2	2	2	2	2	0	1	1	1	2	0	2	1	2	1	1	1	0	1	1	2	0	0	2	2	0	1	1	1	2	0	2	1	2	1	1	1	0	1	1	2	0
P22626;A0A087WUI2	P22626;A0A087WUI2	8;7	8;7	8;7	Heterogeneous nuclear ribonucleoproteins A2/B1	HNRNPA2B1	2	8	8	8	4	5	6	6	5	7	7	7	7	6	4	4	1	3	3	2	5	4	6	7	4	5	6	6	5	7	7	7	7	6	4	4	1	3	3	2	5	4	6
P22735;H0YMQ8;H0YN27	P22735	6;1;1	6;1;1	6;1;1	Protein-glutamine gamma-glutamyltransferase K	TGM1	3	6	6	6	1	3	1	2	3	2	2	2	2	2	5	2	2	1	0	4	2	1	3	1	1	3	1	2	3	2	2	2	2	2	5	2	2	1	0	4	2	1	3
P23246;H0Y9K7	P23246;H0Y9K7	4;2	3;2	3;2	Splicing factor, proline- and glutamine-rich	SFPQ	2	4	3	3	1	1	2	0	2	4	3	4	4	3	0	0	0	0	0	1	2	2	4	4	0	1	2	0	1	3	2	3	3	2	0	0	0	0	0	0	1	1	3
Q9NRH3;P23258;K7EKE5;K7EIS0	Q9NRH3;P23258;K7EKE5	3;3;2;1	3;3;2;1	3;3;2;1	Tubulin gamma-2 chain;Tubulin gamma-1 chain	TUBG2;TUBG1	4	3	3	3	1	1	0	2	2	0	1	1	1	1	3	1	0	1	1	1	1	0	0	2	1	1	0	2	2	0	1	1	1	1	3	1	0	1	1	1	1	0	0
P23284	P23284	1	1	1	Peptidyl-prolyl cis-trans isomerase B	PPIB	1	1	1	1	1	1	1	1	1	1	1	1	1	0	0	0	0	1	0	0	0	0	0	1	1	1	1	1	1	1	1	1	1	0	0	0	0	1	0	0	0	0	0
P23381;H0YJP3;G3V3H8;G3V3Y5	P23381	7;3;1;1	7;3;1;1	7;3;1;1	Tryptophan--tRNA ligase, cytoplasmic;T1-TrpRS;T2-TrpRS	WARS	4	7	7	7	1	1	2	3	1	4	5	5	7	7	1	1	1	1	1	2	2	1	2	2	1	1	2	3	1	4	5	5	7	7	1	1	1	1	1	2	2	1	2
P23396;E9PL09;E9PPU1;H0YEU2;F2Z2S8;H0YCJ7;H0YF32;E9PQ96;E9PJH4;E9PK82;E9PSF4;E9PQX2;H0YES8;E9PJN9	P23396;E9PL09;E9PPU1;H0YEU2;F2Z2S8;H0YCJ7	18;15;14;11;10;9;8;7;7;7;6;3;1;1	18;15;14;11;10;9;8;7;7;7;6;3;1;1	18;15;14;11;10;9;8;7;7;7;6;3;1;1	40S ribosomal protein S3	RPS3	14	18	18	18	9	10	11	11	10	13	11	16	16	13	9	9	11	12	9	10	10	12	11	12	9	10	11	11	10	13	11	16	16	13	9	9	11	12	9	10	10	12	11
P23490	P23490	2	2	2	Loricrin	LOR	1	2	2	2	1	1	0	0	0	1	1	0	0	1	2	1	0	0	0	0	1	0	0	0	1	1	0	0	0	1	1	0	0	1	2	1	0	0	0	0	1	0	0
P23528;G3V1A4;E9PP50;E9PK25;E9PS23;E9PLJ3;E9PQB7	P23528;G3V1A4;E9PP50;E9PK25;E9PS23	4;3;3;3;2;1;1	4;3;3;3;2;1;1	4;3;3;3;2;1;1	Cofilin-1	CFL1	7	4	4	4	2	2	2	1	2	2	2	2	2	2	2	1	2	2	1	0	2	2	2	1	2	2	2	1	2	2	2	2	2	2	2	1	2	2	1	0	2	2	2
P24534;C9JZW3;F8WF65;F2Z2G2	P24534;C9JZW3	4;2;1;1	4;2;1;1	4;2;1;1	Elongation factor 1-beta	EEF1B2	4	4	4	4	1	2	3	3	3	4	3	4	4	4	3	1	2	4	0	4	3	2	3	2	1	2	3	3	3	4	3	4	4	4	3	1	2	4	0	4	3	2	3
Q5QNZ2;P24539	Q5QNZ2;P24539	4;4	4;4	4;4	ATP synthase F(0) complex subunit B1, mitochondrial	ATP5F1	2	4	4	4	1	3	2	2	2	2	2	2	1	2	1	1	1	2	1	2	1	1	1	3	1	3	2	2	2	2	2	2	1	2	1	1	1	2	1	2	1	1	1
P25205;J3KQ69;Q7Z6P5	P25205;J3KQ69	11;9;2	11;9;2	11;9;2	DNA replication licensing factor MCM3	MCM3	3	11	11	11	3	3	6	5	7	8	7	7	10	10	6	4	4	2	2	5	4	4	6	7	3	3	6	5	7	8	7	7	10	10	6	4	4	2	2	5	4	4	6
P25311;C9JEV0	P25311	3;1	3;1	3;1	Zinc-alpha-2-glycoprotein	AZGP1	2	3	3	3	0	1	0	0	0	0	1	0	0	0	3	0	0	1	0	0	0	0	0	0	0	1	0	0	0	0	1	0	0	0	3	0	0	1	0	0	0	0	0
P25398	P25398	7	7	7	40S ribosomal protein S12	RPS12	1	7	7	7	4	4	5	5	5	6	6	3	4	5	5	5	4	6	3	4	4	4	4	4	4	4	5	5	5	6	6	3	4	5	5	5	4	6	3	4	4	4	4
P25705;K7ERX7;K7EK77;K7EJP1;K7ENJ4;K7EQH4;K7ESA0	P25705;K7ERX7;K7EK77	13;7;7;5;5;3;2	13;7;7;5;5;3;2	13;7;7;5;5;3;2	ATP synthase subunit alpha, mitochondrial	ATP5A1	7	13	13	13	9	6	9	8	8	11	11	12	9	12	8	6	6	7	5	8	2	7	8	10	9	6	9	8	8	11	11	12	9	12	8	6	6	7	5	8	2	7	8
P26038	P26038	4	3	3	Moesin	MSN	1	4	3	3	0	1	0	1	1	2	2	2	2	3	3	1	1	2	1	2	0	0	4	4	0	0	0	0	0	1	1	1	1	2	2	0	0	1	0	1	0	0	3
P26196;Q8IV96	P26196	3;1	3;1	3;1	Probable ATP-dependent RNA helicase DDX6	DDX6	2	3	3	3	0	0	0	1	0	1	2	2	2	2	1	0	0	0	1	0	1	0	0	1	0	0	0	1	0	1	2	2	2	2	1	0	0	0	1	0	1	0	0
P26373;J3KS98;H3BUK8;J3QSB4	P26373;J3KS98	7;4;3;2	7;4;3;2	7;4;3;2	60S ribosomal protein L13	RPL13	4	7	7	7	3	3	5	3	4	4	6	6	6	6	2	3	4	3	2	5	3	3	5	3	3	3	5	3	4	4	6	6	6	6	2	3	4	3	2	5	3	3	5
P26447	P26447	2	2	2	Protein S100-A4	S100A4	1	2	2	2	1	1	1	1	1	2	2	1	2	2	1	1	1	2	0	1	2	1	2	2	1	1	1	1	1	2	2	1	2	2	1	1	1	2	0	1	2	1	2
P26640	P26640	2	2	2	Valine--tRNA ligase	VARS	1	2	2	2	0	0	1	2	0	0	1	1	1	1	0	1	1	0	1	1	0	0	1	1	0	0	1	2	0	0	1	1	1	1	0	1	1	0	1	1	0	0	1
P26641	P26641	11	11	11	Elongation factor 1-gamma	EEF1G	1	11	11	11	6	7	6	7	5	6	6	8	7	9	6	6	3	3	3	6	2	7	5	7	6	7	6	7	5	6	6	8	7	9	6	6	3	3	3	6	2	7	5
P27144;D3DQ64	P27144;D3DQ64	2;1	2;1	2;1	Adenylate kinase 4, mitochondrial	AK4	2	2	2	2	1	1	2	1	2	2	2	2	2	2	1	1	1	1	1	1	1	1	1	2	1	1	2	1	2	2	2	2	2	2	1	1	1	1	1	1	1	1	1
P27348;E9PG15	P27348;E9PG15	8;5	5;4	5;4	14-3-3 protein theta	YWHAQ	2	8	5	5	7	7	8	5	6	7	6	8	8	8	5	6	4	3	1	6	5	4	7	5	4	4	5	3	4	5	5	5	5	5	2	4	3	1	0	4	4	3	5
P27694	P27694	4	4	4	Replication protein A 70 kDa DNA-binding subunit;Replication protein A 70 kDa DNA-binding subunit, N-terminally processed	RPA1	1	4	4	4	0	0	0	2	0	2	2	1	3	2	1	1	0	1	0	1	2	2	4	2	0	0	0	2	0	2	2	1	3	2	1	1	0	1	0	1	2	2	4
P27797;K7EJB9;K7EL50	P27797	7;2;1	7;2;1	7;2;1	Calreticulin	CALR	3	7	7	7	4	5	5	4	5	6	5	7	7	6	6	4	4	3	2	4	3	4	4	7	4	5	5	4	5	6	5	7	7	6	6	4	4	3	2	4	3	4	4
P27824	P27824	4	4	4	Calnexin	CANX	1	4	4	4	0	0	2	1	2	2	2	3	3	1	2	2	3	1	1	1	2	0	1	3	0	0	2	1	2	2	2	3	3	1	2	2	3	1	1	1	2	0	1
P28066	P28066	3	3	3	Proteasome subunit alpha type-5	PSMA5	1	3	3	3	0	1	1	0	0	2	1	2	2	1	1	0	0	0	1	1	1	1	0	1	0	1	1	0	0	2	1	2	2	1	1	0	0	0	1	1	1	1	0
P28072;I3L3X7;A0A087X2I4	P28072;I3L3X7;A0A087X2I4	2;1;1	2;1;1	2;1;1	Proteasome subunit beta type-6;Proteasome subunit beta type	PSMB6	3	2	2	2	1	1	1	1	1	2	2	2	2	2	2	2	1	1	1	2	0	0	1	2	1	1	1	1	1	2	2	2	2	2	2	2	1	1	1	2	0	0	1
P28074;H0YJM8	P28074;H0YJM8	2;1	2;1	2;1	Proteasome subunit beta type-5	PSMB5	2	2	2	2	0	1	1	1	0	1	1	1	1	1	2	0	1	1	0	1	1	0	1	1	0	1	1	1	0	1	1	1	1	1	2	0	1	1	0	1	1	0	1
P28288	P28288	9	9	9	ATP-binding cassette sub-family D member 3	ABCD3	1	9	9	9	3	4	6	5	4	5	6	6	4	5	1	0	1	0	0	4	4	2	4	3	3	4	6	5	4	5	6	6	4	5	1	0	1	0	0	4	4	2	4
P28300	P28300	1	1	1	Protein-lysine 6-oxidase	LOX	1	1	1	1	0	0	0	0	0	0	0	0	0	0	0	0	0	0	1	0	0	0	0	0	0	0	0	0	0	0	0	0	0	0	0	0	0	0	1	0	0	0	0
P28331;B4DJ81;F8WDL5;C9JPQ5	P28331;B4DJ81	3;2;1;1	3;2;1;1	3;2;1;1	NADH-ubiquinone oxidoreductase 75 kDa subunit, mitochondrial	NDUFS1	4	3	3	3	0	0	0	1	1	3	1	3	2	3	1	0	0	0	0	2	2	1	1	2	0	0	0	1	1	3	1	3	2	3	1	0	0	0	0	2	2	1	1
P29353;Q5T181;Q5T182;X6R6D0;P98077	P29353;Q5T181;Q5T182;X6R6D0;P98077	2;1;1;1;1	2;1;1;1;1	2;1;1;1;1	SHC-transforming protein 1;SHC-transforming protein 2	SHC1;SHC2	5	2	2	2	0	0	1	1	1	1	2	1	1	1	0	0	0	0	0	0	0	0	0	1	0	0	1	1	1	1	2	1	1	1	0	0	0	0	0	0	0	0	0
P29508;Q5K684;P48594;H0Y5H9;C9JZ65	P29508;Q5K684;P48594	8;7;4;3;2	8;7;4;3;2	8;7;4;3;2	Serpin B3;Serpin B4	SERPINB3;SERPINB4	5	8	8	8	4	3	1	5	4	2	2	2	1	4	8	5	0	1	1	1	2	0	2	2	4	3	1	5	4	2	2	2	1	4	8	5	0	1	1	1	2	0	2
P30050	P30050	4	4	4	60S ribosomal protein L12	RPL12	1	4	4	4	3	2	4	4	2	3	4	4	4	2	2	1	1	2	1	3	4	2	2	1	3	2	4	4	2	3	4	4	4	2	2	1	1	2	1	3	4	2	2
P30101	P30101	6	6	4	Protein disulfide-isomerase A3	PDIA3	1	6	6	4	3	3	2	2	4	4	2	4	5	4	2	1	2	3	1	3	1	2	3	2	3	3	2	2	4	4	2	4	5	4	2	1	2	3	1	3	1	2	3
P30153;C9J9C1;B3KQV6;E9PH38;P30154;E9PPI5;E9PNM7;E9PHZ6	P30153;C9J9C1;B3KQV6	6;4;3;2;2;1;1;1	6;4;3;2;2;1;1;1	6;4;3;2;2;1;1;1	Serine/threonine-protein phosphatase 2A 65 kDa regulatory subunit A alpha isoform	PPP2R1A	8	6	6	6	3	2	3	6	4	6	6	6	6	6	4	3	2	3	0	2	4	4	5	3	3	2	3	6	4	6	6	6	6	6	4	3	2	3	0	2	4	4	5
P30508;Q29963;Q29960;P30510;P30685;P30491;P10319;P30504;Q07000;P30501;Q95604;A0A0G2JI36;A0A0G2JIF2;A0A0G2JL56;P30492;P18465;P30498;P30490;P18464;P30455;P30443;Q29865;A0A0G2JIF0;A0A0G2JH50;A2BF26;P01893;P18463;Q09160;Q9TNN7;P30505;P30499;F8W9Z8;A0A0G2JNV5;A0A0G2JNF2;D0EV57;A0A0G2JPA3;A0A0G2JH66;P30511;Q04826;P30488;P30487;P30485;P30483;P30461	P30508;Q29963;Q29960;P30510;P30685;P30491;P10319;P30504;Q07000;P30501;Q95604;A0A0G2JI36;A0A0G2JIF2;A0A0G2JL56;P30492;P18465;P30498;P30490;P18464;P30455;P30443;Q29865	6;5;5;5;4;4;4;4;4;4;4;3;3;3;3;3;3;3;3;3;3;3;2;2;2;2;2;2;2;2;2;1;1;1;1;1;1;1;1;1;1;1;1;1	1;1;0;1;1;1;1;1;1;1;1;0;0;0;0;0;1;1;1;0;0;1;1;1;1;0;0;0;1;1;1;0;0;0;0;0;0;0;0;0;0;0;0;0	0;0;0;0;0;0;0;0;0;0;0;0;0;0;0;0;0;0;0;0;0;0;0;0;0;0;0;0;0;0;0;0;0;0;0;0;0;0;0;0;0;0;0;0	HLA class I histocompatibility antigen, Cw-12 alpha chain;HLA class I histocompatibility antigen, Cw-6 alpha chain;HLA class I histocompatibility antigen, Cw-16 alpha chain;HLA class I histocompatibility antigen, Cw-14 alpha chain;HLA class I histocompatibility antigen, B-35 alpha chain;HLA class I histocompatibility antigen, B-53 alpha chain;HLA class I histocompatibility antigen, B-58 alpha cha…	HLA-C;HLA-B;HLA-A	44	6	1	0	0	2	2	1	2	4	4	4	3	2	1	0	0	1	0	2	2	0	1	3	0	0	0	0	1	1	1	0	0	0	0	0	0	0	0	0	0	0	0
P31151;Q86SG5	P31151;Q86SG5	6;3	6;3	6;3	Protein S100-A7;Protein S100-A7A	S100A7;S100A7A	2	6	6	6	3	3	2	3	3	1	1	3	2	2	6	2	3	1	3	1	2	1	1	1	3	3	2	3	3	1	1	3	2	2	6	2	3	1	3	1	2	1	1
P31153	P31153	2	2	2	S-adenosylmethionine synthase isoform type-2	MAT2A	1	2	2	2	1	0	1	1	1	1	1	2	1	1	0	0	1	1	1	0	0	1	0	0	1	0	1	1	1	1	1	2	1	1	0	0	1	1	1	0	0	1	0
P31327;Q5R211;E7EWJ3;C9JTA4	P31327	22;5;2;1	22;5;2;1	22;5;2;1	Carbamoyl-phosphate synthase [ammonia], mitochondrial	CPS1	4	22	22	22	7	8	10	7	8	16	17	19	19	18	7	2	1	2	2	13	13	9	13	11	7	8	10	7	8	16	17	19	19	18	7	2	1	2	2	13	13	9	13
P31431	P31431	1	1	1	Syndecan-4	SDC4	1	1	1	1	1	1	1	1	1	1	1	1	1	1	1	1	1	1	0	0	1	1	1	1	1	1	1	1	1	1	1	1	1	1	1	1	1	1	0	0	1	1	1
P31689	P31689	12	12	12	DnaJ homolog subfamily A member 1	DNAJA1	1	12	12	12	3	4	6	6	7	9	9	10	10	11	7	2	6	5	4	7	1	3	6	5	3	4	6	6	7	9	9	10	10	11	7	2	6	5	4	7	1	3	6
P31942	P31942	2	2	2	Heterogeneous nuclear ribonucleoprotein H3	HNRNPH3	1	2	2	2	1	2	2	2	2	2	2	2	2	2	2	2	0	2	0	1	1	2	2	1	1	2	2	2	2	2	2	2	2	2	2	2	0	2	0	1	1	2	2
P31944	P31944	7	7	7	Caspase-14;Caspase-14 subunit p17, mature form;Caspase-14 subunit p10, mature form;Caspase-14 subunit p20, intermediate form;Caspase-14 subunit p8, intermediate form	CASP14	1	7	7	7	3	4	1	3	6	6	4	2	2	4	7	6	1	1	0	4	3	1	2	3	3	4	1	3	6	6	4	2	2	4	7	6	1	1	0	4	3	1	2
P31946;Q4VY20;Q4VY19;A0A0J9YWE8;A0A0J9YWZ2	P31946;Q4VY20;Q4VY19;A0A0J9YWE8	7;4;4;4;2	2;1;1;1;1	2;1;1;1;1	14-3-3 protein beta/alpha;14-3-3 protein beta/alpha, N-terminally processed	YWHAB	5	7	2	2	4	4	5	5	4	6	4	7	7	6	6	3	2	5	2	5	4	5	5	5	1	1	2	2	2	2	2	2	2	2	2	1	1	2	1	2	2	2	1
P31947	P31947	6	4	4	14-3-3 protein sigma	SFN	1	6	4	4	4	3	3	3	3	4	4	5	3	4	3	3	3	2	0	4	4	3	3	4	2	1	1	2	2	3	3	3	1	2	1	1	3	1	0	3	3	2	2
P31948;F5GXD8;F5H783;H0YGI8	P31948;F5GXD8;F5H783	6;3;3;2	6;3;3;2	6;3;3;2	Stress-induced-phosphoprotein 1	STIP1	4	6	6	6	1	2	3	1	0	3	3	4	3	4	1	1	0	0	0	2	3	3	4	0	1	2	3	1	0	3	3	4	3	4	1	1	0	0	0	2	3	3	4
P31949	P31949	5	5	5	Protein S100-A11;Protein S100-A11, N-terminally processed	S100A11	1	5	5	5	4	5	5	5	5	5	3	5	5	5	5	5	5	4	4	3	1	3	4	2	4	5	5	5	5	5	3	5	5	5	5	5	5	4	4	3	1	3	4
P32119;A6NIW5	P32119;A6NIW5	8;4	7;4	7;4	Peroxiredoxin-2	PRDX2	2	8	7	7	4	5	4	3	5	3	3	4	5	3	5	4	3	3	3	2	1	2	1	3	3	4	3	2	4	2	2	3	4	2	4	3	2	2	2	1	1	1	1
P33176;A0A0G2JMZ6;J3KNA1;O60282;Q12840	P33176;A0A0G2JMZ6;J3KNA1;O60282;Q12840	3;2;2;2;2	3;2;2;2;2	3;2;2;2;2	Kinesin-1 heavy chain;Kinesin-like protein;Kinesin heavy chain isoform 5C;Kinesin heavy chain isoform 5A	KIF5B;KIF5A;KIF5C	5	3	3	3	0	0	0	1	0	3	1	2	1	0	0	0	0	0	0	1	1	0	2	2	0	0	0	1	0	3	1	2	1	0	0	0	0	0	0	1	1	0	2
P33897	P33897	1	1	1	ATP-binding cassette sub-family D member 1	ABCD1	1	1	1	1	1	0	0	1	0	0	1	0	0	1	0	0	0	0	0	0	1	1	1	0	1	0	0	1	0	0	1	0	0	1	0	0	0	0	0	0	1	1	1
P33991;E5RFR3;E5RG31;E5RG53;E5RFJ8	P33991	5;2;2;1;1	5;2;2;1;1	5;2;2;1;1	DNA replication licensing factor MCM4	MCM4	5	5	5	5	2	1	2	2	2	2	2	2	3	2	1	1	1	2	1	3	1	0	3	4	2	1	2	2	2	2	2	2	3	2	1	1	1	2	1	3	1	0	3
P33993;C9J8M6	P33993	10;2	10;2	10;2	DNA replication licensing factor MCM7	MCM7	2	10	10	10	1	2	5	4	4	9	7	9	6	9	4	1	3	3	2	6	5	6	8	8	1	2	5	4	4	9	7	9	6	9	4	1	3	3	2	6	5	6	8
P35052;H7C024;H7C410;C9J4Y6;H7BZE9;H7BZL4	P35052;H7C024;H7C410	4;3;3;1;1;1	4;3;3;1;1;1	4;3;3;1;1;1	Glypican-1;Secreted glypican-1	GPC1	6	4	4	4	0	2	2	4	2	2	2	3	3	3	1	4	0	2	0	0	2	1	1	2	0	2	2	4	2	2	2	3	3	3	1	4	0	2	0	0	2	1	1
P35232;C9JW96;C9JZ20;E7ESE2;E9PCW0;D6RBK0	P35232;C9JW96;C9JZ20;E7ESE2;E9PCW0	9;8;6;6;6;1	9;8;6;6;6;1	9;8;6;6;6;1	Prohibitin	PHB	6	9	9	9	2	5	6	4	6	6	5	5	6	5	6	3	5	5	2	4	3	5	4	5	2	5	6	4	6	6	5	5	6	5	6	3	5	5	2	4	3	5	4
P35241	P35241	2	1	1	Radixin	RDX	1	2	1	1	0	1	0	1	1	2	2	2	2	2	1	1	1	1	1	1	0	0	1	1	0	0	0	0	0	1	1	1	1	1	0	0	0	0	0	0	0	0	0
P35250;H7C5S7;H7C5P1;H7C5Q7;F8WC37;H7C5A0;H7C5G4;A0A087WVY3	P35250;H7C5S7;H7C5P1;H7C5Q7;F8WC37;H7C5A0;H7C5G4;A0A087WVY3	2;1;1;1;1;1;1;1	2;1;1;1;1;1;1;1	2;1;1;1;1;1;1;1	Replication factor C subunit 2	RFC2	8	2	2	2	0	0	1	0	1	2	1	2	2	2	0	0	0	0	0	1	2	2	2	1	0	0	1	0	1	2	1	2	2	2	0	0	0	0	0	1	2	2	2
P35251;H0Y8U4	P35251;H0Y8U4	2;1	2;1	2;1	Replication factor C subunit 1	RFC1	2	2	2	2	0	0	0	0	0	1	1	2	1	1	0	0	1	0	0	1	1	1	1	1	0	0	0	0	0	1	1	2	1	1	0	0	1	0	0	1	1	1	1
P35321;P22528	P35321;P22528	5;3	5;3	5;3	Cornifin-A;Cornifin-B	SPRR1A;SPRR1B	2	5	5	5	0	2	0	1	0	1	0	0	0	0	5	4	0	0	0	0	0	0	0	0	0	2	0	1	0	1	0	0	0	0	5	4	0	0	0	0	0	0	0
P35579;B1PS43;P35749	P35579	6;1;1	6;1;1	6;1;1	Myosin-9	MYH9	3	6	6	6	2	2	2	1	0	3	3	4	4	3	4	2	3	1	0	2	2	3	3	3	2	2	2	1	0	3	3	4	4	3	4	2	3	1	0	2	2	3	3
P35580	P35580	1	1	1	Myosin-10	MYH10	1	1	1	1	0	0	0	0	0	1	0	1	1	0	0	0	1	0	0	0	0	0	1	1	0	0	0	0	0	1	0	1	1	0	0	0	1	0	0	0	0	0	1
P35606;D6R997;D6RBZ7;D6RCL6;D6RBG7;D6RBT6;H0Y938;H0YAC7	P35606	26;5;4;4;4;4;4;2	26;5;4;4;4;4;4;2	26;5;4;4;4;4;4;2	Coatomer subunit beta	COPB2	8	26	26	26	8	11	12	15	12	16	18	21	24	21	10	12	6	14	12	11	13	11	17	14	8	11	12	15	12	16	18	21	24	21	10	12	6	14	12	11	13	11	17
P35998;C9JLS9	P35998	5;2	5;2	5;2	26S protease regulatory subunit 7	PSMC2	2	5	5	5	2	3	3	3	3	5	4	4	4	4	1	1	3	2	1	2	4	4	2	3	2	3	3	3	3	5	4	4	4	4	1	1	3	2	1	2	4	4	2
P36542	P36542	6	6	6	ATP synthase subunit gamma, mitochondrial	ATP5C1	1	6	6	6	1	1	3	3	3	3	5	6	6	6	0	3	1	2	2	5	2	3	4	3	1	1	3	3	3	3	5	6	6	6	0	3	1	2	2	5	2	3	4
P36578;H3BM89;H3BU31;H3BTP7	P36578;H3BM89	10;8;3;2	10;8;3;2	10;8;3;2	60S ribosomal protein L4	RPL4	4	10	10	10	4	4	6	6	5	9	9	9	8	8	6	6	5	6	2	8	5	7	7	8	4	4	6	6	5	9	9	9	8	8	6	6	5	6	2	8	5	7	7
P37108;H0YLA2;H0YLW0	P37108;H0YLA2	4;3;1	4;3;1	4;3;1	Signal recognition particle 14 kDa protein	SRP14	3	4	4	4	1	0	1	1	2	3	2	3	2	3	1	1	0	1	0	1	2	1	1	1	1	0	1	1	2	3	2	3	2	3	1	1	0	1	0	1	2	1	1
X6RJP6;P37802	X6RJP6;P37802	2;2	2;2	2;2	Transgelin-2	TAGLN2	2	2	2	2	0	2	1	1	2	1	0	2	2	2	0	2	1	2	2	0	0	0	1	1	0	2	1	1	2	1	0	2	2	2	0	2	1	2	2	0	0	0	1
P38646;D6RJI2;H0Y8S0;H0YBG6;D6RA73	P38646	15;3;3;3;1	15;3;3;3;1	15;3;3;3;1	Stress-70 protein, mitochondrial	HSPA9	5	15	15	15	5	7	6	7	8	9	10	13	11	13	4	5	6	6	1	5	6	5	9	6	5	7	6	7	8	9	10	13	11	13	4	5	6	6	1	5	6	5	9
P39019;M0R2L9;M0QXK4;M0QYF7;M0R140;A0A075B6E2	P39019;M0R2L9;M0QXK4;M0QYF7;M0R140	10;5;5;5;5;4	10;5;5;5;5;4	10;5;5;5;5;4	40S ribosomal protein S19	RPS19	6	10	10	10	2	4	4	5	5	8	4	7	6	8	3	7	5	8	6	6	2	5	6	5	2	4	4	5	5	8	4	7	6	8	3	7	5	8	6	6	2	5	6
P39023;G5E9G0;H7C3M2;B5MCW2;H7C422;F8WCR1;Q92901	P39023;G5E9G0	11;9;5;5;5;4;1	11;9;5;5;5;4;1	11;9;5;5;5;4;1	60S ribosomal protein L3	RPL3	7	11	11	11	5	3	6	4	4	9	8	10	7	9	5	4	5	5	3	7	4	4	7	7	5	3	6	4	4	9	8	10	7	9	5	4	5	5	3	7	4	4	7
P40227	P40227	13	13	9	T-complex protein 1 subunit zeta	CCT6A	1	13	13	9	3	2	5	4	4	8	6	8	7	8	5	5	2	2	1	3	4	6	3	6	3	2	5	4	4	8	6	8	7	8	5	5	2	2	1	3	4	6	3
P40429;M0QYS1;Q8J015;Q6NVV1;M0QZU1;A0A096LPE0	P40429;M0QYS1;Q8J015;Q6NVV1	6;5;4;3;1;1	6;5;4;3;1;1	6;5;4;3;1;1	60S ribosomal protein L13a;Putative 60S ribosomal protein L13a protein RPL13AP3	RPL13A;RPL13a;RPL13AP3	6	6	6	6	2	2	3	3	2	6	3	6	6	4	2	1	3	2	1	4	2	3	4	4	2	2	3	3	2	6	3	6	6	4	2	1	3	2	1	4	2	3	4
P40763;G8JLH9	P40763;G8JLH9	5;4	5;4	5;4	Signal transducer and activator of transcription 3;Signal transducer and activator of transcription	STAT3	2	5	5	5	1	2	3	2	2	3	4	2	3	4	4	3	0	2	0	1	2	3	3	0	1	2	3	2	2	3	4	2	3	4	4	3	0	2	0	1	2	3	3
P40938	P40938	1	1	1	Replication factor C subunit 3	RFC3	1	1	1	1	1	1	1	1	1	1	1	1	1	1	1	1	0	1	0	1	1	1	1	1	1	1	1	1	1	1	1	1	1	1	1	1	0	1	0	1	1	1	1
P40939;H0YFD6	P40939	13;4	13;4	13;4	Trifunctional enzyme subunit alpha, mitochondrial;Long-chain enoyl-CoA hydratase;Long chain 3-hydroxyacyl-CoA dehydrogenase	HADHA	2	13	13	13	6	5	7	5	5	7	7	7	8	9	6	4	5	7	2	6	5	5	7	5	6	5	7	5	5	7	7	7	8	9	6	4	5	7	2	6	5	5	7
P41091;Q2VIR3;F8W810;H7BZU1	P41091;Q2VIR3;F8W810	11;9;8;5	11;9;8;5	11;9;8;5	Eukaryotic translation initiation factor 2 subunit 3;Putative eukaryotic translation initiation factor 2 subunit 3-like protein	EIF2S3;EIF2S3L	4	11	11	11	4	5	6	3	4	10	8	9	11	10	8	2	2	5	1	7	4	7	8	7	4	5	6	3	4	10	8	9	11	10	8	2	2	5	1	7	4	7	8
P41214	P41214	1	1	1	Eukaryotic translation initiation factor 2D	EIF2D	1	1	1	1	0	0	0	0	0	1	0	1	0	0	0	0	0	0	0	0	1	0	1	0	0	0	0	0	0	1	0	1	0	0	0	0	0	0	0	0	1	0	1
P41227	P41227	1	1	1	N-alpha-acetyltransferase 10	NAA10	1	1	1	1	0	0	0	0	0	1	1	1	1	1	0	0	0	0	0	1	1	0	0	1	0	0	0	0	0	1	1	1	1	1	0	0	0	0	0	1	1	0	0
P41250	P41250	2	2	2	Glycine--tRNA ligase	GARS	1	2	2	2	0	1	0	1	1	1	0	1	1	1	1	0	1	1	0	0	0	0	1	2	0	1	0	1	1	1	0	1	1	1	1	0	1	1	0	0	0	0	1
P42166;G5E972;P42167;H0YJH7	P42166;G5E972;P42167	5;3;3;1	5;3;3;1	5;3;3;1	Lamina-associated polypeptide 2, isoform alpha;Thymopoietin;Thymopentin;Lamina-associated polypeptide 2, isoforms beta/gamma;Thymopoietin;Thymopentin	TMPO	4	5	5	5	0	1	2	2	1	5	3	4	3	4	2	2	2	3	2	3	2	1	4	2	0	1	2	2	1	5	3	4	3	4	2	2	2	3	2	3	2	1	4
P42677;Q5T4L4;H0YMV8;Q71UM5;C9J1C5;C9JLI6	P42677;Q5T4L4;H0YMV8;Q71UM5	4;3;2;2;1;1	4;3;2;2;1;1	4;3;2;2;1;1	40S ribosomal protein S27;40S ribosomal protein S27-like	RPS27;RPS27L	6	4	4	4	2	2	3	3	3	4	4	4	4	4	2	3	4	2	1	4	3	3	4	4	2	2	3	3	3	4	4	4	4	4	2	3	4	2	1	4	3	3	4
P42704;C9JCA9;B8ZZ38;A0A0C4DG06;A0A0C4DG51;Q9NP80	P42704	11;2;2;2;1;1	11;2;2;2;1;1	11;2;2;2;1;1	Leucine-rich PPR motif-containing protein, mitochondrial	LRPPRC	6	11	11	11	5	5	6	5	6	9	8	7	8	8	5	4	2	5	2	6	6	6	6	2	5	5	6	5	6	9	8	7	8	8	5	4	2	5	2	6	6	6	6
P43246;V9H015;V9H0B2;A0A087X1E7;A0A087X078;V9H019;E9PHA6	P43246;V9H015;V9H0B2;A0A087X1E7;A0A087X078;V9H019;E9PHA6	2;1;1;1;1;1;1	2;1;1;1;1;1;1	2;1;1;1;1;1;1	DNA mismatch repair protein Msh2	MSH2	7	2	2	2	0	1	1	1	1	2	1	1	2	1	0	0	1	2	1	1	2	0	1	1	0	1	1	1	1	2	1	1	2	1	0	0	1	2	1	1	2	0	1
P43490;A0A0C4DFS8;C9JF35;C9JG65	P43490;A0A0C4DFS8	15;11;2;2	15;11;2;2	15;11;2;2	Nicotinamide phosphoribosyltransferase	NAMPT	4	15	15	15	3	3	4	4	5	11	12	11	12	11	2	3	3	3	2	7	6	6	8	11	3	3	4	4	5	11	12	11	12	11	2	3	3	3	2	7	6	6	8
P43686	P43686	2	2	2	26S protease regulatory subunit 6B	PSMC4	1	2	2	2	1	0	1	0	0	0	1	0	0	1	1	0	0	0	0	0	1	0	1	1	1	0	1	0	0	0	1	0	0	1	1	0	0	0	0	0	1	0	1
P46060;H0Y4Q3	P46060;H0Y4Q3	3;2	3;2	3;2	Ran GTPase-activating protein 1	RANGAP1	2	3	3	3	1	0	1	2	1	1	1	2	2	2	1	0	0	1	0	1	1	1	2	0	1	0	1	2	1	1	1	2	2	2	1	0	0	1	0	1	1	1	2
P46109	P46109	4	4	4	Crk-like protein	CRKL	1	4	4	4	1	3	2	2	3	2	2	3	3	3	3	3	2	2	4	0	1	1	2	2	1	3	2	2	3	2	2	3	3	3	3	3	2	2	4	0	1	1	2
P46777;Q5T7N0	P46777	10;4	10;4	10;4	60S ribosomal protein L5	RPL5	2	10	10	10	4	3	7	8	3	8	8	10	9	9	4	5	6	6	3	6	1	2	7	7	4	3	7	8	3	8	8	10	9	9	4	5	6	6	3	6	1	2	7
P46783;F6U211;S4R435;Q9NQ39	P46783;F6U211;S4R435;Q9NQ39	6;4;4;3	6;4;4;3	6;4;4;3	40S ribosomal protein S10;Putative 40S ribosomal protein S10-like	RPS10;RPS10-NUDT3;RPS10P5	4	6	6	6	2	3	3	4	3	4	4	5	4	5	3	4	4	3	2	2	1	3	3	4	2	3	3	4	3	4	4	5	4	5	3	4	4	3	2	2	1	3	3
P46940;A0A0J9YXZ5;H0YLE8;H0YKA5;A0A087WWP1;F2Z2E2;Q86VI3	P46940;A0A0J9YXZ5;H0YLE8	11;8;6;2;1;1;1	11;8;6;2;1;1;1	11;8;6;2;1;1;1	Ras GTPase-activating-like protein IQGAP1	IQGAP1	7	11	11	11	7	7	8	5	7	7	8	9	8	7	3	2	3	5	4	6	8	5	6	6	7	7	8	5	7	7	8	9	8	7	3	2	3	5	4	6	8	5	6
P46977	P46977	1	1	1	Dolichyl-diphosphooligosaccharide--protein glycosyltransferase subunit STT3A	STT3A	1	1	1	1	1	0	1	1	1	1	1	1	1	1	0	0	0	1	0	0	1	0	0	0	1	0	1	1	1	1	1	1	1	1	0	0	0	1	0	0	1	0	0
P47914	P47914	4	4	4	60S ribosomal protein L29	RPL29	1	4	4	4	1	1	1	1	1	4	2	4	4	3	2	0	2	2	0	4	1	1	4	4	1	1	1	1	1	4	2	4	4	3	2	0	2	2	0	4	1	1	4
P47929	P47929	4	4	4	Galectin-7	LGALS7	1	4	4	4	4	1	0	1	1	3	2	0	0	1	2	0	2	1	0	0	0	0	0	1	4	1	0	1	1	3	2	0	0	1	2	0	2	1	0	0	0	0	0
P48507	P48507	3	3	3	Glutamate--cysteine ligase regulatory subunit	GCLM	1	3	3	3	0	0	3	1	1	3	2	3	3	2	0	0	0	0	0	2	1	2	3	3	0	0	3	1	1	3	2	3	3	2	0	0	0	0	0	2	1	2	3
P48960	P48960	2	2	2	CD97 antigen;CD97 antigen subunit alpha;CD97 antigen subunit beta	CD97	1	2	2	2	0	0	0	0	0	2	2	1	1	2	1	0	1	0	0	1	0	0	1	2	0	0	0	0	0	2	2	1	1	2	1	0	1	0	0	1	0	0	1
P49006	P49006	2	2	2	MARCKS-related protein	MARCKSL1	1	2	2	2	0	0	0	0	0	2	1	2	1	2	0	0	0	0	0	1	1	1	1	1	0	0	0	0	0	2	1	2	1	2	0	0	0	0	0	1	1	1	1
P49207	P49207	4	4	4	60S ribosomal protein L34	RPL34	1	4	4	4	2	1	1	2	1	3	2	3	3	2	2	2	2	2	3	2	0	1	2	2	2	1	1	2	1	3	2	3	3	2	2	2	2	2	3	2	0	1	2
P49257	P49257	2	2	2	Protein ERGIC-53	LMAN1	1	2	2	2	0	0	0	0	0	0	0	1	0	0	0	1	1	1	1	0	0	0	0	2	0	0	0	0	0	0	0	1	0	0	0	1	1	1	1	0	0	0	0
P49327;J3KTF0	P49327	25;1	25;1	25;1	Fatty acid synthase;[Acyl-carrier-protein] S-acetyltransferase;[Acyl-carrier-protein] S-malonyltransferase;3-oxoacyl-[acyl-carrier-protein] synthase;3-oxoacyl-[acyl-carrier-protein] reductase;3-hydroxyacyl-[acyl-carrier-protein] dehydratase;Enoyl-[acyl-carrier-protein] reductase;Oleoyl-[acyl-carrier-protein] hydrolase	FASN	2	25	25	25	5	6	13	10	10	16	13	17	17	20	9	10	4	7	1	5	13	13	13	12	5	6	13	10	10	16	13	17	17	20	9	10	4	7	1	5	13	13	13
P49368;B4DUR8;Q5SZX6;E9PRC8;E9PQ35;Q5SZW8;Q5SZX9;E9PM09	P49368;B4DUR8;Q5SZX6	14;13;8;6;4;3;2;1	14;13;8;6;4;3;2;1	14;13;8;6;4;3;2;1	T-complex protein 1 subunit gamma	CCT3	8	14	14	14	5	3	5	4	3	9	9	11	10	10	4	3	3	5	1	5	8	5	5	7	5	3	5	4	3	9	9	11	10	10	4	3	3	5	1	5	8	5	5
P49411;H3BNU3	P49411	9;1	9;1	9;1	Elongation factor Tu, mitochondrial	TUFM	2	9	9	9	2	4	5	5	4	8	3	6	6	6	2	3	2	3	2	5	3	1	7	5	2	4	5	5	4	8	3	6	6	6	2	3	2	3	2	5	3	1	7
P49458;E9PE20	P49458;E9PE20	3;2	3;2	3;2	Signal recognition particle 9 kDa protein	SRP9	2	3	3	3	0	0	1	2	1	3	2	2	2	3	2	1	1	1	1	1	2	2	2	2	0	0	1	2	1	3	2	2	2	3	2	1	1	1	1	1	2	2	2
P49588;H3BPK7	P49588;H3BPK7	3;2	3;2	3;2	Alanine--tRNA ligase, cytoplasmic	AARS	2	3	3	3	1	2	1	1	1	2	3	2	2	3	0	0	0	0	0	2	1	2	3	0	1	2	1	1	1	2	3	2	2	3	0	0	0	0	0	2	1	2	3
Q5T5C7;P49591	Q5T5C7;P49591	1;1	1;1	1;1	Serine--tRNA ligase, cytoplasmic	SARS	2	1	1	1	0	0	0	0	0	0	0	0	0	0	0	0	0	0	0	0	1	0	0	0	0	0	0	0	0	0	0	0	0	0	0	0	0	0	0	0	1	0	0
P49915	P49915	1	1	1	GMP synthase [glutamine-hydrolyzing]	GMPS	1	1	1	1	0	1	0	0	1	0	0	1	1	1	0	1	0	0	0	0	0	0	1	1	0	1	0	0	1	0	0	1	1	1	0	1	0	0	0	0	0	0	1
P50395	P50395	1	1	1	Rab GDP dissociation inhibitor beta	GDI2	1	1	1	1	0	0	0	1	1	1	0	1	0	0	0	0	0	1	0	0	1	0	1	0	0	0	0	1	1	1	0	1	0	0	0	0	0	1	0	0	1	0	1
Q5HY57;P50402	Q5HY57;P50402	2;2	2;2	2;2	Emerin	EMD	2	2	2	2	0	1	1	1	1	1	0	1	1	1	1	1	1	1	0	1	1	1	1	2	0	1	1	1	1	1	0	1	1	1	1	1	1	1	0	1	1	1	1
P50416;H3BP22;H3BUV7	P50416	4;1;1	4;1;1	4;1;1	Carnitine O-palmitoyltransferase 1, liver isoform	CPT1A	3	4	4	4	2	3	3	4	3	2	3	2	3	2	1	1	2	3	0	3	2	1	4	2	2	3	3	4	3	2	3	2	3	2	1	1	2	3	0	3	2	1	4
P50454;E9PKH2;E9PR70;E9PPV6;E9PJH8;E9PIG2;E9PRS3;E9PNX1;E9PK86;E9PMI5;E9PQ34;H0YEP8	P50454;E9PKH2;E9PR70;E9PPV6	11;7;7;7;4;4;4;4;4;4;3;1	11;7;7;7;4;4;4;4;4;4;3;1	11;7;7;7;4;4;4;4;4;4;3;1	Serpin H1	SERPINH1	12	11	11	11	4	1	6	4	7	7	9	9	9	10	2	4	4	4	2	6	6	4	5	8	4	1	6	4	7	7	9	9	9	10	2	4	4	4	2	6	6	4	5
P50990;H7C4C8;H7C2U0	P50990;H7C4C8	10;6;1	10;6;1	10;6;1	T-complex protein 1 subunit theta	CCT8	3	10	10	10	2	3	4	3	5	6	7	6	6	7	5	4	4	6	3	6	4	4	7	7	2	3	4	3	5	6	7	6	6	7	5	4	4	6	3	6	4	4	7
P50991	P50991	11	11	11	T-complex protein 1 subunit delta	CCT4	1	11	11	11	6	7	8	6	8	10	10	10	10	9	7	6	4	5	4	7	3	3	8	5	6	7	8	6	8	10	10	10	10	9	7	6	4	5	4	7	3	3	8
P51148;K7ENY4;K7ERI8;K7ERQ8;F8VWU4;F8VVZ0;F8VUA5;F8VVK3;P61020;P20339	P51148;K7ENY4;K7ERI8;K7ERQ8	3;2;2;2;1;1;1;1;1;1	3;2;2;2;1;1;1;1;1;1	3;2;2;2;1;1;1;1;1;1	Ras-related protein Rab-5C	RAB5C	10	3	3	3	1	1	1	2	2	1	1	1	2	3	2	1	0	1	1	0	2	2	1	3	1	1	1	2	2	1	1	1	2	3	2	1	0	1	1	0	2	2	1
P51572;C9JMD7;C9JSP1;C9JQ75;C9J0M4	P51572;C9JMD7;C9JSP1;C9JQ75;C9J0M4	3;2;2;2;2	3;2;2;2;2	3;2;2;2;2	B-cell receptor-associated protein 31	BCAP31	5	3	3	3	1	1	0	2	2	3	2	3	3	3	1	0	2	1	0	1	1	1	1	2	1	1	0	2	2	3	2	3	3	3	1	0	2	1	0	1	1	1	1
P51665;H3BQV2;H3BNT7;H3BTM8	P51665;H3BQV2;H3BNT7;H3BTM8	2;1;1;1	2;1;1;1	2;1;1;1	26S proteasome non-ATPase regulatory subunit 7	PSMD7	4	2	2	2	0	0	0	0	0	1	0	0	0	1	0	0	0	0	0	0	2	1	0	0	0	0	0	0	0	1	0	0	0	1	0	0	0	0	0	0	2	1	0
P51692	P51692	1	1	1	Signal transducer and activator of transcription 5B	STAT5B	1	1	1	1	0	0	0	0	0	0	0	1	0	0	0	0	0	0	0	0	1	1	0	0	0	0	0	0	0	0	0	1	0	0	0	0	0	0	0	0	1	1	0
P51812;Q5SVM7;B7Z3B5;E9PGT3;F2Z2J1;Q15349;Q15418	P51812	3;1;1;1;1;1;1	3;1;1;1;1;1;1	3;1;1;1;1;1;1	Ribosomal protein S6 kinase alpha-3	RPS6KA3	7	3	3	3	0	2	2	1	2	2	3	3	2	2	1	2	2	1	1	2	2	1	3	2	0	2	2	1	2	2	3	3	2	2	1	2	2	1	1	2	2	1	3
P51858	P51858	4	4	4	Hepatoma-derived growth factor	HDGF	1	4	4	4	2	1	2	1	2	3	3	4	4	2	1	2	0	1	0	2	2	3	2	1	2	1	2	1	2	3	3	4	4	2	1	2	0	1	0	2	2	3	2
P51991	P51991	3	3	3	Heterogeneous nuclear ribonucleoprotein A3	HNRNPA3	1	3	3	3	0	0	1	0	0	2	2	2	3	2	0	1	1	1	0	2	0	0	2	2	0	0	1	0	0	2	2	2	3	2	0	1	1	1	0	2	0	0	2
P52272;A0A087X0X3;M0QZM1;M0R019;M0R2T0;M0R2I7;M0R0N3;M0QYQ7;M0R0Y6;M0QYL3;M0QY96	P52272;A0A087X0X3;M0QZM1	26;25;16;10;10;8;7;6;3;3;3	26;25;16;10;10;8;7;6;3;3;3	26;25;16;10;10;8;7;6;3;3;3	Heterogeneous nuclear ribonucleoprotein M	HNRNPM	11	26	26	26	15	15	13	17	15	18	20	17	19	19	15	9	12	14	7	10	7	6	19	14	15	15	13	17	15	18	20	17	19	19	15	9	12	14	7	10	7	6	19
P52292;J3QLL0;J3KS65;J3QL07	P52292	5;2;2;1	5;2;2;1	5;2;2;1	Importin subunit alpha-1	KPNA2	4	5	5	5	4	4	4	4	4	5	5	5	5	5	3	2	1	0	0	3	4	4	3	3	4	4	4	4	4	5	5	5	5	5	3	2	1	0	0	3	4	4	3
P52597	P52597	7	5	5	Heterogeneous nuclear ribonucleoprotein F;Heterogeneous nuclear ribonucleoprotein F, N-terminally processed	HNRNPF	1	7	5	5	5	4	4	5	4	5	5	6	6	6	5	4	4	5	2	4	2	2	4	5	3	2	2	3	2	3	3	4	4	4	3	2	2	4	1	2	1	1	2
P52701;A0A087WWJ1;A0A087WYT6;U3KQ72;C9JH55;C9J8Y8;C9J7Y7;F8WAX8	P52701;A0A087WWJ1	12;8;4;1;1;1;1;1	12;8;4;1;1;1;1;1	12;8;4;1;1;1;1;1	DNA mismatch repair protein Msh6	MSH6	8	12	12	12	2	3	5	6	4	7	7	9	5	10	2	2	2	3	1	6	4	6	6	7	2	3	5	6	4	7	7	9	5	10	2	2	2	3	1	6	4	6	6
P52907;C9JUG7;F8W9N7;A0A0D9SET8;P47755	P52907	6;1;1;1;1	6;1;1;1;1	6;1;1;1;1	F-actin-capping protein subunit alpha-1	CAPZA1	5	6	6	6	1	2	4	2	3	5	3	4	5	5	2	1	1	1	0	3	5	4	3	3	1	2	4	2	3	5	3	4	5	5	2	1	1	1	0	3	5	4	3
P53396	P53396	5	5	5	ATP-citrate synthase	ACLY	1	5	5	5	0	2	2	3	3	5	3	5	2	4	2	0	0	3	1	1	1	0	3	3	0	2	2	3	3	5	3	5	2	4	2	0	0	3	1	1	1	0	3
P53618;E9PP73	P53618	14;5	14;5	14;5	Coatomer subunit beta	COPB1	2	14	14	14	3	5	7	7	7	12	13	12	13	13	6	6	2	4	2	8	10	4	6	12	3	5	7	7	7	12	13	12	13	13	6	6	2	4	2	8	10	4	6
P53621	P53621	48	48	48	Coatomer subunit alpha;Xenin;Proxenin	COPA	1	48	48	48	30	33	33	38	34	33	37	38	38	40	30	35	29	29	19	21	23	25	29	26	30	33	33	38	34	33	37	38	38	40	30	35	29	29	19	21	23	25	29
P53985;Q5T8R3;Q5T8R5	P53985;Q5T8R3;Q5T8R5	4;3;3	4;3;3	4;3;3	Monocarboxylate transporter 1	SLC16A1	3	4	4	4	2	1	2	2	2	3	4	4	3	4	0	1	1	2	1	1	1	1	1	4	2	1	2	2	2	3	4	4	3	4	0	1	1	2	1	1	1	1	1
P54136;E5RH09;E5RJM9	P54136	12;2;2	12;2;2	12;2;2	Arginine--tRNA ligase, cytoplasmic	RARS	3	12	12	12	2	3	5	4	5	7	7	8	8	7	3	3	0	2	0	4	4	1	6	6	2	3	5	4	5	7	7	8	8	7	3	3	0	2	0	4	4	1	6
P54577;A0A0C4DGZ5	P54577;A0A0C4DGZ5	2;1	2;1	2;1	Tyrosine--tRNA ligase, cytoplasmic;Tyrosine--tRNA ligase, cytoplasmic, N-terminally processed;Tyrosine--tRNA ligase	YARS	2	2	2	2	1	2	2	0	1	2	2	1	2	2	1	0	0	0	0	1	2	2	1	0	1	2	2	0	1	2	2	1	2	2	1	0	0	0	0	1	2	2	1
P54886	P54886	6	6	6	Delta-1-pyrroline-5-carboxylate synthase;Glutamate 5-kinase;Gamma-glutamyl phosphate reductase	ALDH18A1	1	6	6	6	2	2	3	2	2	4	3	4	5	4	4	3	3	2	1	3	2	3	4	5	2	2	3	2	2	4	3	4	5	4	4	3	3	2	1	3	2	3	4
P55000	P55000	1	1	1	Secreted Ly-6/uPAR-related protein 1	SLURP1	1	1	1	1	0	0	0	0	0	0	0	0	0	0	1	0	0	0	0	0	0	0	0	0	0	0	0	0	0	0	0	0	0	0	1	0	0	0	0	0	0	0	0
P55060	P55060	16	16	16	Exportin-2	CSE1L	1	16	16	16	11	10	11	11	12	11	10	13	12	13	8	9	5	8	5	11	8	10	9	12	11	10	11	11	12	11	10	13	12	13	8	9	5	8	5	11	8	10	9
P55072;C9JUP7;C9IZA5	P55072	12;2;2	12;2;2	12;2;2	Transitional endoplasmic reticulum ATPase	VCP	3	12	12	12	2	6	7	6	6	6	6	10	9	8	10	3	2	3	3	5	2	4	6	6	2	6	7	6	6	6	6	10	9	8	10	3	2	3	3	5	2	4	6
P55084;F5GZQ3;B5MD38;C9K0M0;C9JEY0;C9JE81	P55084;F5GZQ3;B5MD38	7;6;5;2;2;2	7;6;5;2;2;2	7;6;5;2;2;2	Trifunctional enzyme subunit beta, mitochondrial;3-ketoacyl-CoA thiolase	HADHB	6	7	7	7	3	3	4	2	3	5	7	7	5	4	3	3	1	3	2	5	4	4	4	3	3	3	4	2	3	5	7	7	5	4	3	3	1	3	2	5	4	4	4
P55795	P55795	5	1	1	Heterogeneous nuclear ribonucleoprotein H2	HNRNPH2	1	5	1	1	2	3	4	3	3	4	4	4	4	4	3	3	2	1	1	2	1	2	5	4	0	1	1	0	0	1	1	1	1	1	0	0	0	0	0	0	0	0	1
P55884;C9JZG1;C9JQN7	P55884;C9JZG1	7;4;1	7;4;1	7;4;1	Eukaryotic translation initiation factor 3 subunit B	EIF3B	3	7	7	7	1	2	1	1	2	3	4	4	4	3	2	1	1	1	3	0	4	2	2	4	1	2	1	1	2	3	4	4	4	3	2	1	1	1	3	0	4	2	2
P56192;H0YIP0;H0YHV5	P56192;H0YIP0	4;2;1	4;2;1	4;2;1	Methionine--tRNA ligase, cytoplasmic	MARS	3	4	4	4	3	2	2	2	3	2	3	3	3	3	2	1	1	2	2	2	2	3	2	2	3	2	2	2	3	2	3	3	3	3	2	1	1	2	2	2	2	3	2
P56537	P56537	2	2	2	Eukaryotic translation initiation factor 6	EIF6	1	2	2	2	0	0	0	0	0	2	0	1	2	1	1	0	1	0	0	1	1	0	2	1	0	0	0	0	0	2	0	1	2	1	1	0	1	0	0	1	1	0	2
P56945	P56945	1	1	1	Breast cancer anti-estrogen resistance protein 1	BCAR1	1	1	1	1	0	0	0	0	0	0	0	0	0	0	0	0	0	0	0	0	0	0	1	0	0	0	0	0	0	0	0	0	0	0	0	0	0	0	0	0	0	0	1
P60174;U3KPZ0;U3KQF3	P60174;U3KPZ0	3;2;1	3;2;1	3;2;1	Triosephosphate isomerase	TPI1	3	3	3	3	2	1	1	1	1	2	0	0	0	1	1	1	1	0	1	2	0	0	1	1	2	1	1	1	1	2	0	0	0	1	1	1	1	0	1	2	0	0	1
P60468	P60468	1	1	1	Protein transport protein Sec61 subunit beta	SEC61B	1	1	1	1	0	1	0	1	0	1	1	1	1	1	1	1	1	1	1	1	0	1	1	1	0	1	0	1	0	1	1	1	1	1	1	1	1	1	1	1	0	1	1
P60709;G5E9R0;E7EVS6;C9JZR7;C9JTX5	P60709	19;7;7;6;5	1;1;1;1;1	1;1;1;1;1	Actin, cytoplasmic 1;Actin, cytoplasmic 1, N-terminally processed	ACTB	5	19	1	1	13	13	14	14	13	14	15	16	17	17	10	13	10	9	12	15	7	9	14	15	0	1	1	0	0	0	0	0	0	0	0	0	0	0	0	0	0	0	0
P60842;J3KT12;J3KTB5;J3QL43;J3QS69;J3QR64;J3KSZ0;J3QLN6;E7EQG2;Q14240;J3KTN0;J3QKZ9;J3KS25;J3KSN7;J3QL52;J3KT04;J3KS93;E7EMV8	P60842;J3KT12;J3KTB5;J3QL43;J3QS69;J3QR64;J3KSZ0	11;9;8;7;7;6;6;5;5;5;4;4;4;2;1;1;1;1	11;9;8;7;7;6;6;5;5;5;4;4;4;2;1;1;1;1	11;9;8;7;7;6;6;5;5;5;4;4;4;2;1;1;1;1	Eukaryotic initiation factor 4A-I	EIF4A1	18	11	11	11	6	6	6	6	6	9	9	10	10	10	6	6	6	5	2	7	3	7	8	8	6	6	6	6	6	9	9	10	10	10	6	6	6	5	2	7	3	7	8
P60866;E5RIP1;E5RJX2;G3XAN0	P60866;E5RIP1;E5RJX2;G3XAN0	4;2;2;2	4;2;2;2	4;2;2;2	40S ribosomal protein S20	RPS20	4	4	4	4	4	1	2	3	2	4	4	4	4	4	3	1	2	3	1	2	1	3	4	4	4	1	2	3	2	4	4	4	4	4	3	1	2	3	1	2	1	3	4
P60903	P60903	1	1	1	Protein S100-A10	S100A10	1	1	1	1	1	0	0	0	0	1	1	1	1	1	1	0	0	0	1	0	1	1	1	1	1	0	0	0	0	1	1	1	1	1	1	0	0	0	1	0	1	1	1
P60953;F8WET9;B1AH79;Q5JYX0;G3V4H1;G3V476;A0A0C4DH03;P84095;P17081;Q9H4E5	P60953;F8WET9;B1AH79;Q5JYX0;G3V4H1;G3V476;A0A0C4DH03;P84095;P17081;Q9H4E5	2;1;1;1;1;1;1;1;1;1	2;1;1;1;1;1;1;1;1;1	1;0;0;0;0;0;0;0;0;0	Cell division control protein 42 homolog;Rho-related GTP-binding protein RhoG;Rho-related GTP-binding protein RhoQ;Rho-related GTP-binding protein RhoJ	CDC42;RHOQ;RAC2;RHOJ;RHOG	10	2	2	1	0	1	0	0	1	2	2	1	2	2	1	0	1	1	0	2	2	2	2	0	0	1	0	0	1	2	2	1	2	2	1	0	1	1	0	2	2	2	2
P61019;H7C125;Q6PIK3;E9PKL7;Q5HYI5;Q8WUD1	P61019;H7C125;Q6PIK3;E9PKL7;Q5HYI5;Q8WUD1	2;1;1;1;1;1	2;1;1;1;1;1	2;1;1;1;1;1	Ras-related protein Rab-2A;Ras-related protein Rab-2B	RAB2A;RAB4B;DKFZp313C1541;RAB2B	6	2	2	2	0	0	1	1	1	1	0	1	1	0	1	0	0	0	0	0	0	0	1	1	0	0	1	1	1	1	0	1	1	0	1	0	0	0	0	0	0	0	1
P61026	P61026	2	2	2	Ras-related protein Rab-10	RAB10	1	2	2	2	1	2	1	1	2	2	1	2	2	2	2	2	1	1	1	1	1	0	1	2	1	2	1	1	2	2	1	2	2	2	2	2	1	1	1	1	1	0	1
P61073	P61073	2	2	2	C-X-C chemokine receptor type 4	CXCR4	1	2	2	2	1	1	1	1	1	2	2	2	2	2	1	1	0	2	2	2	0	0	2	2	1	1	1	1	1	2	2	2	2	2	1	1	0	2	2	2	0	0	2
P61106;X6RFL8	P61106;X6RFL8	2;1	2;1	2;1	Ras-related protein Rab-14	RAB14	2	2	2	2	0	1	1	1	1	2	2	2	2	1	0	1	0	1	0	2	2	1	1	1	0	1	1	1	1	2	2	2	2	1	0	1	0	1	0	2	2	1	1
P84077;P61204;H0YGG7;F5H423	P84077;P61204;H0YGG7;F5H423	2;2;1;1	2;2;1;1	2;2;1;1	ADP-ribosylation factor 1;ADP-ribosylation factor 3	ARF1;ARF3	4	2	2	2	1	0	2	1	2	2	1	2	2	1	1	1	1	0	1	0	1	0	1	0	1	0	2	1	2	2	1	2	2	1	1	1	1	0	1	0	1	0	1
P61221;D6R9I9;D6RGF4;H0Y990	P61221;D6R9I9	5;4;2;1	5;4;2;1	5;4;2;1	ATP-binding cassette sub-family E member 1	ABCE1	4	5	5	5	1	0	0	0	2	4	5	4	3	3	0	0	1	0	0	4	1	4	1	3	1	0	0	0	2	4	5	4	3	3	0	0	1	0	0	4	1	4	1
P61254;J3QRI7;J3QQQ9;J3QQV1;E5RIT6;J3QRC4;Q9UNX3;J3KTJ8;E5RHH1;J3KSS0;J3KS10	P61254;J3QRI7;J3QQQ9;J3QQV1;E5RIT6;J3QRC4;Q9UNX3;J3KTJ8	5;4;4;4;4;4;4;3;2;2;1	5;4;4;4;4;4;4;3;2;2;1	5;4;4;4;4;4;4;3;2;2;1	60S ribosomal protein L26;60S ribosomal protein L26-like 1	RPL26;RPL26L1	11	5	5	5	3	3	3	3	4	5	3	5	5	3	3	2	3	2	0	4	2	2	4	5	3	3	3	3	4	5	3	5	5	3	3	2	3	2	0	4	2	2	4
P61313;E7EQV9;E7EX53;E7ENU7	P61313;E7EQV9;E7EX53;E7ENU7	5;4;3;3	5;4;3;3	5;4;3;3	60S ribosomal protein L15;Ribosomal protein L15	RPL15	4	5	5	5	4	1	2	3	3	4	3	5	5	5	1	5	2	3	2	5	1	2	5	5	4	1	2	3	3	4	3	5	5	5	1	5	2	3	2	5	1	2	5
P61353;K7EQQ9;K7ELC7;K7ERY7	P61353;K7EQQ9;K7ELC7	4;3;3;1	4;3;3;1	4;3;3;1	60S ribosomal protein L27	RPL27	4	4	4	4	1	0	1	1	1	4	3	4	4	4	3	0	1	1	1	2	1	4	4	4	1	0	1	1	1	4	3	4	4	4	3	0	1	1	1	2	1	4	4
P61586;E9PLA2;C9JRM1;Q5JR06;Q5JR07;E9PN11;C9JNR4;E9PQH6;C9JX21;Q5JR08;Q5JR05;U3KQA9;U3KQV3;P08134	P61586;E9PLA2;C9JRM1;Q5JR06;Q5JR07;E9PN11;C9JNR4;E9PQH6;C9JX21;Q5JR08;Q5JR05;U3KQA9;U3KQV3;P08134	2;1;1;1;1;1;1;1;1;1;1;1;1;1	2;1;1;1;1;1;1;1;1;1;1;1;1;1	2;1;1;1;1;1;1;1;1;1;1;1;1;1	Transforming protein RhoA;Rho-related GTP-binding protein RhoC	RHOA;RHOC	14	2	2	2	0	0	1	0	0	1	0	1	1	2	0	0	0	0	0	2	1	1	2	1	0	0	1	0	0	1	0	1	1	2	0	0	0	0	0	2	1	1	2
P61978;Q5T6W2;S4R457	P61978;Q5T6W2	16;15;5	16;15;5	16;15;5	Heterogeneous nuclear ribonucleoprotein K	HNRNPK	3	16	16	16	4	5	6	5	4	10	9	10	11	7	6	5	3	4	2	6	5	7	8	8	4	5	6	5	4	10	9	10	11	7	6	5	3	4	2	6	5	7	8
P61981	P61981	11	11	7	14-3-3 protein gamma;14-3-3 protein gamma, N-terminally processed	YWHAG	1	11	11	7	6	3	8	7	3	9	6	10	10	7	7	6	2	7	2	5	4	6	7	6	6	3	8	7	3	9	6	10	10	7	7	6	2	7	2	5	4	6	7
P62081;B5MCP9	P62081;B5MCP9	9;7	9;7	9;7	40S ribosomal protein S7	RPS7	2	9	9	9	3	4	4	5	5	8	3	9	6	7	4	3	3	2	1	4	6	5	7	6	3	4	4	5	5	8	3	9	6	7	4	3	3	2	1	4	6	5	7
P62195;J3QQM1;J3QLH6;J3KRP2;J3QSA9;J3QRR3;J3QRW1;J3QSE0	P62195;J3QQM1	5;3;2;2;2;1;1;1	5;3;2;2;2;1;1;1	5;3;2;2;2;1;1;1	26S protease regulatory subunit 8	PSMC5	8	5	5	5	0	0	0	1	0	2	2	4	3	4	0	1	0	1	0	2	2	0	2	3	0	0	0	1	0	2	2	4	3	4	0	1	0	1	0	2	2	0	2
P62241;Q5JR95	P62241;Q5JR95	12;11	12;11	12;11	40S ribosomal protein S8	RPS8	2	12	12	12	8	7	7	8	7	12	11	12	12	9	9	7	6	11	7	7	10	8	9	10	8	7	7	8	7	12	11	12	12	9	9	7	6	11	7	7	10	8	9
P62249;M0R210;M0R1M5;M0R3H0;A0A087WZ27;M0QX76;Q6IPX4	P62249;M0R210;M0R1M5;M0R3H0;A0A087WZ27;M0QX76	7;6;5;5;5;4;3	7;6;5;5;5;4;3	7;6;5;5;5;4;3	40S ribosomal protein S16	RPS16;ZNF90	7	7	7	7	3	4	3	4	3	2	5	5	4	4	3	2	3	3	3	4	2	2	4	6	3	4	3	4	3	2	5	5	4	4	3	2	3	3	3	4	2	2	4
P62258;B4DJF2;I3L3T1;K7EIT4;K7EM20;I3L0W5	P62258;B4DJF2;I3L3T1	8;4;4;3;3;1	6;3;3;2;2;1	6;3;3;2;2;1	14-3-3 protein epsilon	YWHAE	6	8	6	6	5	7	6	5	4	7	6	8	8	8	6	6	4	4	0	7	3	2	7	6	3	5	4	4	3	6	5	6	6	6	4	4	4	3	0	6	2	1	6
P62263;H0YB22;E5RH77	P62263;H0YB22;E5RH77	6;4;4	6;4;4	6;4;4	40S ribosomal protein S14	RPS14	3	6	6	6	2	4	4	5	5	5	5	4	4	5	5	4	6	3	4	5	1	2	5	5	2	4	4	5	5	5	5	4	4	5	5	4	6	3	4	5	1	2	5
P62266;D6RD47;D6RDJ2;D6RIX0;D6R9I7	P62266;D6RD47	7;6;2;2;2	7;6;2;2;2	7;6;2;2;2	40S ribosomal protein S23	RPS23	5	7	7	7	1	1	1	3	3	5	3	3	4	4	3	4	4	2	2	5	2	2	5	6	1	1	1	3	3	5	3	3	4	4	3	4	4	2	2	5	2	2	5
P62269;A0A0G2JQH2;Q5GGW2;J3JS69	P62269	8;3;3;1	8;3;3;1	8;3;3;1	40S ribosomal protein S18	RPS18	4	8	8	8	4	4	5	5	5	8	7	8	7	6	6	4	3	4	4	6	2	4	8	6	4	4	5	5	5	8	7	8	7	6	6	4	3	4	4	6	2	4	8
P62277;J3KMX5;E9PS50	P62277;J3KMX5	7;6;3	7;6;3	7;6;3	40S ribosomal protein S13	RPS13	3	7	7	7	2	2	3	4	1	4	3	5	7	5	5	2	3	4	4	3	4	3	5	5	2	2	3	4	1	4	3	5	7	5	5	2	3	4	4	3	4	3	5
P62280;M0QZC5;M0R1H6;M0R1H5	P62280;M0QZC5;M0R1H6	8;7;4;1	8;7;4;1	8;7;4;1	40S ribosomal protein S11	RPS11	4	8	8	8	5	5	6	5	5	7	7	8	8	8	5	3	5	6	1	6	4	4	8	7	5	5	6	5	5	7	7	8	8	8	5	3	5	6	1	6	4	4	8
P62306	P62306	2	2	2	Small nuclear ribonucleoprotein F	SNRPF	1	2	2	2	0	0	1	0	0	2	1	2	2	2	0	0	0	1	1	1	1	2	1	1	0	0	1	0	0	2	1	2	2	2	0	0	0	1	1	1	1	2	1
P62318;H3BT13	P62318;H3BT13	3;2	3;2	3;2	Small nuclear ribonucleoprotein Sm D3	SNRPD3	2	3	3	3	2	2	2	2	1	3	2	3	2	3	2	1	1	2	1	1	1	2	2	2	2	2	2	2	1	3	2	3	2	3	2	1	1	2	1	1	1	2	2
P62328	P62328	2	2	2	Thymosin beta-4;Hematopoietic system regulatory peptide	TMSB4X	1	2	2	2	0	0	0	0	0	0	1	0	0	0	0	0	0	0	0	0	0	0	0	1	0	0	0	0	0	0	1	0	0	0	0	0	0	0	0	0	0	0	0
P62424;Q5T8U3;Q5T8U2	P62424;Q5T8U3;Q5T8U2	12;8;6	12;8;6	12;8;6	60S ribosomal protein L7a	RPL7A	3	12	12	12	6	4	5	6	5	10	8	11	12	11	8	5	5	6	4	11	3	5	11	12	6	4	5	6	5	10	8	11	12	11	8	5	5	6	4	11	3	5	11
P62633	P62633	3	3	3	Cellular nucleic acid-binding protein	CNBP	1	3	3	3	1	2	3	1	0	1	1	1	1	2	1	2	2	1	1	1	0	0	0	2	1	2	3	1	0	1	1	1	1	2	1	2	2	1	1	1	0	0	0
P62701;Q8TD47;C9JEH7;P22090;A6NH36	P62701	15;7;6;6;5	15;7;6;6;5	15;7;6;6;5	40S ribosomal protein S4, X isoform	RPS4X	5	15	15	15	7	7	8	8	11	15	13	14	14	12	8	9	10	7	6	10	5	6	8	10	7	7	8	8	11	15	13	14	14	12	8	9	10	7	6	10	5	6	8
P67775;P62714;H0YBN9;E7ESG8	P67775;P62714;H0YBN9;E7ESG8	2;2;1;1	2;2;1;1	2;2;1;1	Serine/threonine-protein phosphatase 2A catalytic subunit alpha isoform;Serine/threonine-protein phosphatase 2A catalytic subunit beta isoform;Serine/threonine-protein phosphatase	PPP2CA;PPP2CB	4	2	2	2	1	0	0	0	1	1	0	1	1	1	0	0	0	0	0	0	0	0	0	0	1	0	0	0	1	1	0	1	1	1	0	0	0	0	0	0	0	0	0
P62753;A2A3R7;A2A3R5	P62753;A2A3R7;A2A3R5	9;5;5	9;5;5	9;5;5	40S ribosomal protein S6	RPS6	3	9	9	9	7	4	8	6	5	9	8	9	7	8	7	4	6	4	6	6	4	7	7	7	7	4	8	6	5	9	8	9	7	8	7	4	6	4	6	6	4	7	7
P62805	P62805	6	6	6	Histone H4	HIST1H4A	1	6	6	6	5	2	1	2	2	4	5	4	4	3	3	1	4	1	2	3	3	3	4	3	5	2	1	2	2	4	5	4	4	3	3	1	4	1	2	3	3	3	4
P62829;J3KTJ3;C9JD32;J3KT29;J3QQT9;B9ZVP7	P62829;J3KTJ3;C9JD32;J3KT29	4;3;2;2;1;1	4;3;2;2;1;1	4;3;2;2;1;1	60S ribosomal protein L23	RPL23	6	4	4	4	3	1	2	2	2	4	3	4	4	4	2	2	2	2	1	3	3	2	3	4	3	1	2	2	2	4	3	4	4	4	2	2	2	2	1	3	3	2	3
P62851	P62851	4	4	4	40S ribosomal protein S25	RPS25	1	4	4	4	1	3	3	4	3	4	4	4	4	4	3	2	3	2	3	2	2	3	4	4	1	3	3	4	3	4	4	4	4	4	3	2	3	2	3	2	2	3	4
P62854;Q5JNZ5	P62854;Q5JNZ5	4;2	4;2	4;2	40S ribosomal protein S26;Putative 40S ribosomal protein S26-like 1	RPS26;RPS26P11	2	4	4	4	1	1	2	2	2	2	1	3	3	2	2	1	1	2	1	2	0	1	2	1	1	1	2	2	2	2	1	3	3	2	2	1	1	2	1	2	0	1	2
P62857	P62857	6	6	6	40S ribosomal protein S28	RPS28	1	6	6	6	1	2	3	3	3	3	3	5	5	4	3	2	0	5	1	1	3	2	3	2	1	2	3	3	3	3	3	5	5	4	3	2	0	5	1	1	3	2	3
P62888;E5RI99;A0A0B4J213;A0A0C4DH44;E5RJH3	P62888;E5RI99;A0A0B4J213;A0A0C4DH44	5;4;3;3;1	5;4;3;3;1	5;4;3;3;1	60S ribosomal protein L30	RPL30	5	5	5	5	2	1	2	3	4	4	5	4	4	5	1	1	1	2	0	3	2	3	3	5	2	1	2	3	4	4	5	4	4	5	1	1	1	2	0	3	2	3	3
P62899;H7C2W9;C9JU56;B7Z4E3;B7Z4C8;B8ZZK4	P62899;H7C2W9;C9JU56;B7Z4E3;B7Z4C8;B8ZZK4	4;3;3;3;3;2	4;3;3;3;3;2	4;3;3;3;3;2	60S ribosomal protein L31	RPL31	6	4	4	4	3	2	2	1	1	3	3	3	3	4	2	3	2	2	1	2	2	3	3	2	3	2	2	1	1	3	3	3	3	4	2	3	2	2	1	2	2	3	3
P62906	P62906	6	6	6	60S ribosomal protein L10a	RPL10A	1	6	6	6	2	2	4	3	4	4	5	5	3	3	4	3	2	3	2	3	2	3	6	4	2	2	4	3	4	4	5	5	3	3	4	3	2	3	2	3	2	3	6
P62913;Q5VVC9;Q5VVC8	P62913;Q5VVC9;Q5VVC8	5;3;3	5;3;3	5;3;3	60S ribosomal protein L11	RPL11	3	5	5	5	4	3	4	4	4	3	3	4	4	4	3	2	3	3	2	3	4	3	4	4	4	3	4	4	4	3	3	4	4	4	3	2	3	3	2	3	4	3	4
P62979;J3QS39;J3QTR3;F5H6Q2;F5GYU3;F5H2Z3;F5H265;B4DV12;F5H388;F5H747;F5GXK7;J3QKN0;Q5PY61;Q96C32;P62987;P0CG47;P0CG48;M0R1V7;J3QLP7;J3QRK5;J3QSA3;F5GZ39;M0R1M6;M0R2S1;K7EMA8;J3KSM4	P62979;J3QS39;J3QTR3;F5H6Q2;F5GYU3;F5H2Z3;F5H265;B4DV12;F5H388;F5H747;F5GXK7;J3QKN0;Q5PY61;Q96C32;P62987;P0CG47;P0CG48;M0R1V7;J3QLP7;J3QRK5;J3QSA3;F5GZ39;M0R1M6;M0R2S1	6;5;5;5;5;5;5;5;5;5;5;5;5;5;5;5;5;4;4;4;3;3;3;3;2;1	6;5;5;5;5;5;5;5;5;5;5;5;5;5;5;5;5;4;4;4;3;3;3;3;2;1	6;5;5;5;5;5;5;5;5;5;5;5;5;5;5;5;5;4;4;4;3;3;3;3;2;1	Ubiquitin-40S ribosomal protein S27a;Ubiquitin;40S ribosomal protein S27a;Ubiquitin-60S ribosomal protein L40;Ubiquitin;60S ribosomal protein L40;Polyubiquitin-B;Ubiquitin;Polyubiquitin-C;Ubiquitin	RPS27A;UBB;UBC;UBA52;UBBP4	26	6	6	6	5	4	5	3	5	6	5	6	6	6	3	2	3	3	4	5	4	6	5	5	5	4	5	3	5	6	5	6	6	6	3	2	3	3	4	5	4	6	5
P63104;E7EX29;B0AZS6;B7Z2E6;H0YB80;E7ESK7;E5RIR4;E9PD24;E7EVZ2;E5RGE1	P63104;E7EX29;B0AZS6;B7Z2E6;H0YB80;E7ESK7	10;8;6;5;5;5;4;4;4;3	8;6;5;4;4;4;3;3;3;2	7;5;4;3;3;4;3;3;3;2	14-3-3 protein zeta/delta	YWHAZ	10	10	8	7	6	5	5	5	4	8	6	9	8	8	7	4	5	6	2	6	6	7	8	7	4	3	3	4	3	7	5	7	6	6	5	2	5	5	2	5	5	6	7
P63151;E5RFR9;Q00005;Q66LE6	P63151;E5RFR9;Q00005;Q66LE6	2;1;1;1	2;1;1;1	2;1;1;1	Serine/threonine-protein phosphatase 2A 55 kDa regulatory subunit B alpha isoform;Serine/threonine-protein phosphatase 2A 55 kDa regulatory subunit B beta isoform;Serine/threonine-protein phosphatase 2A 55 kDa regulatory subunit B delta isoform	PPP2R2A;PPP2R2B;PPP2R2D	4	2	2	2	1	1	1	0	1	1	0	1	1	1	1	1	1	2	1	1	0	0	0	0	1	1	1	0	1	1	0	1	1	1	1	1	1	2	1	1	0	0	0
Q8WVC2;P63220;Q9BYK1;Q9BYK2	Q8WVC2;P63220;Q9BYK1	5;5;3;1	5;5;3;1	5;5;3;1	40S ribosomal protein S21	RPS21	4	5	5	5	2	2	3	3	1	4	4	4	4	4	0	2	3	3	1	2	1	3	3	4	2	2	3	3	1	4	4	4	4	4	0	2	3	3	1	2	1	3	3
P63261;I3L3I0;I3L1U9;I3L4N8;K7EM38;I3L3R2;J3KT65;Q562R1;C9JUM1;Q6S8J3;A5A3E0;Q9BYX7;P0CG39;P0CG38;F8WCH0	P63261;I3L3I0;I3L1U9	19;11;11;8;7;7;7;6;5;5;5;4;4;4;1	19;11;11;8;7;7;7;6;5;5;5;4;4;4;1	1;1;1;1;1;1;1;0;0;0;0;0;0;0;0	Actin, cytoplasmic 2;Actin, cytoplasmic 2, N-terminally processed	ACTG1	15	19	19	1	14	13	14	15	14	15	16	17	18	18	11	13	11	10	12	16	7	10	15	15	14	13	14	15	14	15	16	17	18	18	11	13	11	10	12	16	7	10	15
P67936;K7ENT6;K7ERG3;H0YL80;K7EP68;H0YKX5;H0YKP3;H0YNC7;F5H7S3;H7BYY1;H0YK48;H0YL52;B7Z596;Q6ZN40;P09493;K7EPV9;K7EMU5;K7EPB9	P67936	11;5;4;3;3;3;3;3;3;3;3;3;3;3;3;2;2;2	11;5;4;3;3;3;3;3;3;3;3;3;3;3;3;2;2;2	8;2;1;0;0;0;0;0;0;0;0;0;0;0;0;2;2;2	Tropomyosin alpha-4 chain	TPM4	18	11	11	8	6	7	6	6	7	9	9	10	8	9	4	4	4	4	3	5	3	5	7	7	6	7	6	6	7	9	9	10	8	9	4	4	4	4	3	5	3	5	7
P68133;P68032;P63267;P62736;A6NL76;F8WB63;B8ZZJ2;C9JFL5;F6UVQ4;F6QUT6	P68133;P68032;P63267;P62736;A6NL76	11;11;10;10;9;5;5;5;5;5	1;1;1;1;1;1;1;1;1;1	1;1;1;1;1;1;1;1;1;1	Actin, alpha skeletal muscle;Actin, alpha cardiac muscle 1;Actin, gamma-enteric smooth muscle;Actin, aortic smooth muscle	ACTA1;ACTC1;ACTG2;ACTA2	10	11	1	1	9	8	7	9	9	8	9	9	10	10	7	8	7	7	7	8	6	7	9	10	1	1	1	1	1	1	1	1	1	1	1	1	1	1	0	0	1	1	1
Q5VTE0;P68104;A0A087WVQ9;A0A087WV01;Q05639;Q5JR01;A6PW80	Q5VTE0;P68104;A0A087WVQ9;A0A087WV01	23;23;20;17;10;6;5	23;23;20;17;10;6;5	23;23;20;17;10;6;5	Putative elongation factor 1-alpha-like 3;Elongation factor 1-alpha 1;Elongation factor 1-alpha	EEF1A1P5;EEF1A1	7	23	23	23	13	10	11	11	10	16	17	20	19	19	12	13	10	8	7	12	10	13	16	17	13	10	11	11	10	16	17	20	19	19	12	13	10	8	7	12	10	13	16
P68363;F8VQQ4;F8VVB9;F8VRZ4;F8VS66;F8VWV9;C9JDS9;F8VX09;A6NHL2;C9K0S6;F8VRK0;F8VXZ7;F8W0F6	P68363	24;11;11;8;8;6;6;5;4;3;2;1;1	24;11;11;8;8;6;6;5;4;3;2;1;1	0;0;0;0;0;0;0;0;0;0;0;0;0	Tubulin alpha-1B chain	TUBA1B	13	24	24	0	13	11	14	16	18	19	23	22	20	22	16	16	15	14	10	19	15	14	21	21	13	11	14	16	18	19	23	22	20	22	16	16	15	14	10	19	15	14	21
P68366;C9JEV8;C9JQ00;C9JJQ8;C9JDL2	P68366	22;9;9;9;6	3;3;3;3;2	3;3;3;3;2	Tubulin alpha-4A chain	TUBA4A	5	22	3	3	12	10	13	14	16	18	21	20	19	19	15	14	12	13	7	16	13	11	19	18	2	1	2	2	2	3	3	3	3	2	2	2	0	0	0	1	2	1	3
P68371;Q3ZCM7	P68371	21;8	21;8	1;0	Tubulin beta-4B chain	TUBB4B	2	21	21	1	17	17	20	15	15	17	20	18	20	20	18	16	15	15	15	14	9	13	19	17	17	17	20	15	15	17	20	18	20	20	18	16	15	15	15	14	9	13	19
P69905	P69905	4	1	1	Hemoglobin subunit alpha	HBA1	1	4	1	1	2	1	2	1	2	3	3	2	3	3	1	2	1	1	1	2	1	1	3	3	0	0	0	0	0	0	1	0	0	0	0	0	0	0	0	0	0	0	0
P78371;F5GWF6;F8VQ14	P78371;F5GWF6;F8VQ14	14;13;12	14;13;12	14;13;12	T-complex protein 1 subunit beta	CCT2	3	14	14	14	8	6	7	9	8	13	10	14	12	11	5	5	4	5	2	8	6	6	9	9	8	6	7	9	8	13	10	14	12	11	5	5	4	5	2	8	6	6	9
P78527	P78527	52	52	52	DNA-dependent protein kinase catalytic subunit	PRKDC	1	52	52	52	16	25	37	29	28	38	38	44	46	45	17	18	14	23	9	25	26	23	35	28	16	25	37	29	28	38	38	44	46	45	17	18	14	23	9	25	26	23	35
P80723;U3KQP0	P80723	14;3	14;3	14;3	Brain acid soluble protein 1	BASP1	2	14	14	14	10	8	9	8	9	12	10	12	12	12	9	6	3	8	0	7	10	7	6	9	10	8	9	8	9	12	10	12	12	12	9	6	3	8	0	7	10	7	6
P81605	P81605	3	3	3	Dermcidin;Survival-promoting peptide;DCD-1	DCD	1	3	3	3	2	3	2	2	3	3	2	3	3	3	2	3	1	3	2	1	1	1	2	2	2	3	2	2	3	3	2	3	3	3	2	3	1	3	2	1	1	1	2
P84101	P84101	1	1	1	Small EDRK-rich factor 2	SERF2	1	1	1	1	1	1	1	1	1	0	0	0	0	0	0	1	1	1	1	0	0	1	0	0	1	1	1	1	1	0	0	0	0	0	0	1	1	1	1	0	0	1	0
P84103;A0A087X2D0	P84103;A0A087X2D0	4;3	4;3	4;3	Serine/arginine-rich splicing factor 3	SRSF3	2	4	4	4	4	2	2	1	1	3	2	2	3	3	1	1	2	1	2	2	1	2	3	4	4	2	2	1	1	3	2	2	3	3	1	1	2	1	2	2	1	2	3
Q00325;F8VVM2;F8VZL5;F8VWR4;F8VWQ0	Q00325;F8VVM2	7;6;1;1;1	7;6;1;1;1	7;6;1;1;1	Phosphate carrier protein, mitochondrial	SLC25A3	5	7	7	7	4	2	4	4	4	4	4	6	5	5	3	3	2	2	2	4	3	4	4	3	4	2	4	4	4	4	4	6	5	5	3	3	2	2	2	4	3	4	4
Q00839;Q5RI18	Q00839	13;4	13;4	13;4	Heterogeneous nuclear ribonucleoprotein U	HNRNPU	2	13	13	13	7	6	7	7	6	10	7	10	10	9	5	5	5	5	4	7	1	1	6	7	7	6	7	7	6	10	7	10	10	9	5	5	5	5	4	7	1	1	6
Q01081;Q8WU68;K7EJH3;K7EJM7;M0QYK5;M0R2N4	Q01081;Q8WU68	4;2;1;1;1;1	4;2;1;1;1;1	4;2;1;1;1;1	Splicing factor U2AF 35 kDa subunit;Splicing factor U2AF 26 kDa subunit	U2AF1;U2AF1L4	6	4	4	4	2	2	1	2	3	4	4	4	3	4	3	0	0	1	1	1	3	2	2	4	2	2	1	2	3	4	4	4	3	4	3	0	0	1	1	1	3	2	2
Q01469;I6L8B7	Q01469;I6L8B7	7;5	7;5	7;5	Fatty acid-binding protein, epidermal	FABP5	2	7	7	7	4	6	2	4	6	6	5	4	3	3	4	3	5	3	1	1	5	1	0	3	4	6	2	4	6	6	5	4	3	3	4	3	5	3	1	1	5	1	0
Q01518;Q5T0R7;Q5T0R6;Q5T0R5;Q5T0R4;Q5T0R3;Q5T0R2;Q5T0R1;Q5T0R9;Q5T0R8;Q5T0S3	Q01518;Q5T0R7;Q5T0R6;Q5T0R5;Q5T0R4;Q5T0R3;Q5T0R2;Q5T0R1;Q5T0R9	3;2;2;2;2;2;2;2;2;1;1	3;2;2;2;2;2;2;2;2;1;1	3;2;2;2;2;2;2;2;2;1;1	Adenylyl cyclase-associated protein 1;Adenylyl cyclase-associated protein	CAP1	11	3	3	3	0	0	0	0	0	3	1	3	3	3	0	0	0	0	0	1	0	0	1	0	0	0	0	0	0	3	1	3	3	3	0	0	0	0	0	1	0	0	1
Q01650	Q01650	4	4	4	Large neutral amino acids transporter small subunit 1	SLC7A5	1	4	4	4	2	2	4	3	3	4	4	4	4	4	4	4	2	3	1	3	1	2	4	3	2	2	4	3	3	4	4	4	4	4	4	4	2	3	1	3	1	2	4
Q01813;V9GY25;B1APP6	Q01813;V9GY25;B1APP6	2;1;1	2;1;1	2;1;1	ATP-dependent 6-phosphofructokinase, platelet type	PFKP	3	2	2	2	2	1	2	1	2	2	1	2	2	2	0	0	0	2	1	1	1	1	2	0	2	1	2	1	2	2	1	2	2	2	0	0	0	2	1	1	1	1	2
Q02413;Q86SJ6	Q02413	16;1	16;1	16;1	Desmoglein-1	DSG1	2	16	16	16	11	10	7	12	12	10	9	10	9	10	14	12	3	9	4	7	9	2	6	6	11	10	7	12	12	10	9	10	9	10	14	12	3	9	4	7	9	2	6
Q02790;H0YFG2;F5H1U3	Q02790	6;2;1	6;2;1	6;2;1	Peptidyl-prolyl cis-trans isomerase FKBP4;Peptidyl-prolyl cis-trans isomerase FKBP4, N-terminally processed	FKBP4	3	6	6	6	3	1	2	0	2	6	4	4	5	5	3	1	1	2	0	2	4	4	4	4	3	1	2	0	2	6	4	4	5	5	3	1	1	2	0	2	4	4	4
Q02878;F8VZ45;U3KQR5;F8VR69;F8VZA3;F8VWR1;F8VU16	Q02878	8;3;3;2;1;1;1	8;3;3;2;1;1;1	8;3;3;2;1;1;1	60S ribosomal protein L6	RPL6	7	8	8	8	6	6	7	6	6	6	6	8	7	8	4	7	6	7	5	7	3	3	8	7	6	6	7	6	6	6	6	8	7	8	4	7	6	7	5	7	3	3	8
Q03169	Q03169	1	1	1	Tumor necrosis factor alpha-induced protein 2	TNFAIP2	1	1	1	1	0	0	1	0	0	1	1	1	1	1	0	0	0	0	0	1	0	1	1	0	0	0	1	0	0	1	1	1	1	1	0	0	0	0	0	1	0	1	1
Q04917;A2IDB2	Q04917;A2IDB2	5;4	3;3	3;3	14-3-3 protein eta	YWHAH	2	5	3	3	2	2	3	2	2	4	2	4	3	5	3	3	0	1	0	4	2	3	4	2	0	0	1	1	1	3	1	2	1	3	1	1	0	0	0	3	1	2	3
Q04941	Q04941	1	1	1	Proteolipid protein 2	PLP2	1	1	1	1	1	1	1	1	1	1	1	1	1	1	1	1	1	1	0	1	0	0	0	0	1	1	1	1	1	1	1	1	1	1	1	1	1	1	0	1	0	0	0
Q05932	Q05932	2	2	2	Folylpolyglutamate synthase, mitochondrial	FPGS	1	2	2	2	0	1	0	1	0	1	1	1	2	1	1	0	0	0	0	0	1	0	0	1	0	1	0	1	0	1	1	1	2	1	1	0	0	0	0	0	1	0	0
Q06210	Q06210	3	3	3	Glutamine--fructose-6-phosphate aminotransferase [isomerizing] 1	GFPT1	1	3	3	3	3	3	3	3	3	3	2	3	3	3	1	2	2	2	1	1	1	0	2	2	3	3	3	3	3	3	2	3	3	3	1	2	2	2	1	1	1	0	2
Q06830;A0A0A0MSI0;A0A0A0MRQ5	Q06830;A0A0A0MSI0;A0A0A0MRQ5	8;7;6	8;7;6	5;4;3	Peroxiredoxin-1	PRDX1	3	8	8	5	4	5	3	3	4	3	5	5	5	5	5	5	2	2	2	4	2	4	4	5	4	5	3	3	4	3	5	5	5	5	5	5	2	2	2	4	2	4	4
Q07021;I3L3Q7;I3L3B0	Q07021	3;1;1	3;1;1	3;1;1	Complement component 1 Q subcomponent-binding protein, mitochondrial	C1QBP	3	3	3	3	1	1	2	2	0	1	2	2	2	2	0	1	0	0	1	1	2	1	2	2	1	1	2	2	0	1	2	2	2	2	0	1	0	0	1	1	2	1	2
Q07065	Q07065	2	2	2	Cytoskeleton-associated protein 4	CKAP4	1	2	2	2	1	0	1	1	1	2	1	1	1	2	1	1	1	2	0	2	1	1	2	0	1	0	1	1	1	2	1	1	1	2	1	1	1	2	0	2	1	1	2
Q07666	Q07666	2	2	2	KH domain-containing, RNA-binding, signal transduction-associated protein 1	KHDRBS1	1	2	2	2	0	1	2	1	1	2	2	2	1	2	1	0	0	0	0	1	2	2	2	2	0	1	2	1	1	2	2	2	1	2	1	0	0	0	0	1	2	2	2
Q08188	Q08188	4	4	4	Protein-glutamine gamma-glutamyltransferase E;Protein-glutamine gamma-glutamyltransferase E 50 kDa catalytic chain;Protein-glutamine gamma-glutamyltransferase E 27 kDa non-catalytic chain	TGM3	1	4	4	4	3	2	1	2	2	2	0	0	1	1	2	3	3	2	1	1	1	1	1	0	3	2	1	2	2	2	0	0	1	1	2	3	3	2	1	1	1	1	1
Q08211	Q08211	12	12	12	ATP-dependent RNA helicase A	DHX9	1	12	12	12	1	2	1	3	3	7	6	7	9	8	1	1	2	2	1	4	2	2	5	8	1	2	1	3	3	7	6	7	9	8	1	1	2	2	1	4	2	2	5
Q08554	Q08554	7	7	7	Desmocollin-1	DSC1	1	7	7	7	6	5	1	4	4	6	3	4	5	4	7	4	1	2	2	4	2	0	1	4	6	5	1	4	4	6	3	4	5	4	7	4	1	2	2	4	2	0	1
Q08752	Q08752	1	1	1	Peptidyl-prolyl cis-trans isomerase D	PPID	1	1	1	1	0	0	0	0	0	1	0	1	1	1	0	0	0	0	0	0	0	0	0	0	0	0	0	0	0	1	0	1	1	1	0	0	0	0	0	0	0	0	0
Q08945	Q08945	1	1	1	FACT complex subunit SSRP1	SSRP1	1	1	1	1	0	0	0	0	0	0	0	0	0	0	0	0	0	0	0	0	1	0	0	0	0	0	0	0	0	0	0	0	0	0	0	0	0	0	0	0	1	0	0
Q08J23	Q08J23	13	13	13	tRNA (cytosine(34)-C(5))-methyltransferase	NSUN2	1	13	13	13	1	2	6	7	7	11	11	12	11	10	5	6	2	4	4	4	5	3	7	9	1	2	6	7	7	11	11	12	11	10	5	6	2	4	4	4	5	3	7
Q09161	Q09161	1	1	1	Nuclear cap-binding protein subunit 1	NCBP1	1	1	1	1	0	0	0	0	0	1	0	1	1	0	0	0	0	0	0	0	1	0	0	0	0	0	0	0	0	1	0	1	1	0	0	0	0	0	0	0	1	0	0
Q09666	Q09666	27	27	27	Neuroblast differentiation-associated protein AHNAK	AHNAK	1	27	27	27	14	11	12	12	9	16	14	15	15	17	10	9	10	10	4	12	20	14	13	10	14	11	12	12	9	16	14	15	15	17	10	9	10	10	4	12	20	14	13
Q10471	Q10471	3	3	3	Polypeptide N-acetylgalactosaminyltransferase 2;Polypeptide N-acetylgalactosaminyltransferase 2 soluble form	GALNT2	1	3	3	3	1	1	1	1	1	2	1	1	2	1	1	0	1	1	1	0	0	1	1	1	1	1	1	1	1	2	1	1	2	1	1	0	1	1	1	0	0	1	1
Q10567;C9J1E7;K7ERB2	Q10567;C9J1E7	4;2;1	1;0;0	1;0;0	AP-1 complex subunit beta-1	AP1B1	3	4	1	1	1	0	2	1	1	3	3	2	3	3	0	0	0	1	1	1	1	1	2	2	1	0	1	0	0	1	1	0	1	1	0	0	0	0	0	0	0	0	1
Q12834	Q12834	2	2	2	Cell division cycle protein 20 homolog	CDC20	1	2	2	2	0	0	1	0	0	2	0	2	2	2	1	1	1	1	1	1	1	1	2	2	0	0	1	0	0	2	0	2	2	2	1	1	1	1	1	1	1	1	2
Q12904;D6R937	Q12904;D6R937	4;2	4;2	4;2	Aminoacyl tRNA synthase complex-interacting multifunctional protein 1;Endothelial monocyte-activating polypeptide 2	AIMP1	2	4	4	4	2	2	3	3	3	4	4	3	4	4	2	2	0	2	1	2	4	2	2	2	2	2	3	3	3	4	4	3	4	4	2	2	0	2	1	2	4	2	2
Q12906	Q12906	2	2	2	Interleukin enhancer-binding factor 3	ILF3	1	2	2	2	0	0	0	0	0	1	1	1	2	1	0	0	0	0	0	0	1	0	0	0	0	0	0	0	0	1	1	1	2	1	0	0	0	0	0	0	1	0	0
Q12931;I3L0K7	Q12931;I3L0K7	2;1	2;1	2;1	Heat shock protein 75 kDa, mitochondrial	TRAP1	2	2	2	2	1	0	1	0	2	2	2	2	2	1	0	0	0	0	0	0	0	0	0	0	1	0	1	0	2	2	2	2	2	1	0	0	0	0	0	0	0	0	0
Q12965;H0YLE5	Q12965;H0YLE5	2;1	2;1	2;1	Unconventional myosin-Ie	MYO1E	2	2	2	2	1	2	0	1	0	1	1	1	1	1	1	1	0	1	1	0	1	0	1	2	1	2	0	1	0	1	1	1	1	1	1	1	0	1	1	0	1	0	1
Q13049;Q5JVY0	Q13049	16;3	16;3	16;3	E3 ubiquitin-protein ligase TRIM32	TRIM32	2	16	16	16	9	9	11	12	8	9	13	14	11	10	8	9	6	7	6	6	6	4	9	9	9	9	11	12	8	9	13	14	11	10	8	9	6	7	6	6	6	4	9
Q13085;Q59FY4	Q13085;Q59FY4	6;5	6;5	6;5	Acetyl-CoA carboxylase 1;Biotin carboxylase	ACACA	2	6	6	6	1	3	5	4	2	2	3	5	4	4	3	4	2	3	1	1	2	2	4	3	1	3	5	4	2	2	3	5	4	4	3	4	2	3	1	1	2	2	4
Q13151	Q13151	4	4	4	Heterogeneous nuclear ribonucleoprotein A0	HNRNPA0	1	4	4	4	1	0	0	1	0	3	3	3	3	4	2	0	0	1	0	3	2	1	3	3	1	0	0	1	0	3	3	3	3	4	2	0	0	1	0	3	2	1	3
Q13200;H7C2Q3	Q13200	3;1	3;1	3;1	26S proteasome non-ATPase regulatory subunit 2	PSMD2	2	3	3	3	0	1	1	1	1	2	1	2	2	3	1	1	1	1	1	1	1	3	3	2	0	1	1	1	1	2	1	2	2	3	1	1	1	1	1	1	1	3	3
Q13243	Q13243	2	1	1	Serine/arginine-rich splicing factor 5	SRSF5	1	2	1	1	0	0	0	0	0	0	1	0	0	0	0	0	0	0	0	1	0	0	0	0	0	0	0	0	0	0	0	0	0	0	0	0	0	0	0	1	0	0	0
Q13247;B4DJK0;B4DUA4;A0A0D9SEM4;Q08170	Q13247;B4DJK0;B4DUA4;A0A0D9SEM4;Q08170	2;1;1;1;1	2;1;1;1;1	1;0;0;0;0	Serine/arginine-rich splicing factor 6;Serine/arginine-rich splicing factor 4	SRSF6;SRSF5;SRSF4	5	2	2	1	0	0	0	0	0	1	2	1	1	1	0	0	0	0	0	1	0	0	1	1	0	0	0	0	0	1	2	1	1	1	0	0	0	0	0	1	0	0	1
Q13263;M0R0K9;M0R2I3;M0R3C0	Q13263;M0R0K9	6;3;1;1	6;3;1;1	6;3;1;1	Transcription intermediary factor 1-beta	TRIM28	4	6	6	6	1	2	3	3	1	5	6	6	5	6	3	2	1	0	0	3	4	4	4	2	1	2	3	3	1	5	6	6	5	6	3	2	1	0	0	3	4	4	4
Q13283;E5RIZ6;E5RI46;E5RIF8;E5RH42;E5RJU8	Q13283	9;4;3;3;3;3	9;4;3;3;3;3	8;3;2;2;2;2	Ras GTPase-activating protein-binding protein 1	G3BP1	6	9	9	8	4	2	1	1	3	7	5	8	7	6	3	3	4	3	0	4	0	2	6	6	4	2	1	1	3	7	5	8	7	6	3	3	4	3	0	4	0	2	6
Q13347;Q5TFK1	Q13347	4;1	4;1	4;1	Eukaryotic translation initiation factor 3 subunit I	EIF3I	2	4	4	4	0	1	2	1	0	3	3	4	4	4	2	0	1	3	1	3	2	2	4	3	0	1	2	1	0	3	3	4	4	4	2	0	1	3	1	3	2	2	4
Q13428;J3KQ96;E7ETY2;H0YA99	Q13428;J3KQ96;E7ETY2	6;5;5;2	6;5;5;2	6;5;5;2	Treacle protein	TCOF1	4	6	6	6	2	3	3	3	1	6	4	4	4	3	2	0	0	2	0	5	3	4	3	0	2	3	3	3	1	6	4	4	4	3	2	0	0	2	0	5	3	4	3
Q13442;F8WBW6	Q13442	5;1	5;1	5;1	28 kDa heat- and acid-stable phosphoprotein	PDAP1	2	5	5	5	1	0	1	0	0	3	3	4	4	4	2	0	0	0	0	3	0	4	2	5	1	0	1	0	0	3	3	4	4	4	2	0	0	0	0	3	0	4	2
Q13501;E7EMC7;E9PFW8;C9JRJ8;E3W990	Q13501;E7EMC7;E9PFW8	5;4;3;2;2	5;4;3;2;2	5;4;3;2;2	Sequestosome-1	SQSTM1	5	5	5	5	3	5	4	4	5	2	3	2	3	3	3	2	1	5	3	1	2	1	1	2	3	5	4	4	5	2	3	2	3	3	3	2	1	5	3	1	2	1	1
Q13885;Q9BVA1	Q13885;Q9BVA1	17;16	3;2	2;1	Tubulin beta-2A chain;Tubulin beta-2B chain	TUBB2A;TUBB2B	2	17	3	2	14	14	16	13	12	13	16	14	16	15	13	15	13	13	12	12	9	13	15	13	2	2	2	2	2	1	2	1	3	2	1	2	2	3	1	2	3	2	2
Q14134;E9PM74;E9PI31;E9PPX1;E9PLI4;E9PJ94;H0YD78;E9PIQ2;E9PJD4;H0YF27;E9PRL4	Q14134;E9PM74;E9PI31;E9PPX1;E9PLI4;E9PJ94;H0YD78;E9PIQ2;E9PJD4;H0YF27;E9PRL4	2;1;1;1;1;1;1;1;1;1;1	2;1;1;1;1;1;1;1;1;1;1	2;1;1;1;1;1;1;1;1;1;1	Tripartite motif-containing protein 29	TRIM29	11	2	2	2	1	1	2	2	1	2	2	2	2	2	1	1	1	0	0	0	1	1	1	1	1	1	2	2	1	2	2	2	2	2	1	1	1	0	0	0	1	1	1
Q14152	Q14152	11	11	11	Eukaryotic translation initiation factor 3 subunit A	EIF3A	1	11	11	11	1	0	3	1	2	6	5	9	9	7	2	3	4	3	1	5	5	2	8	8	1	0	3	1	2	6	5	9	9	7	2	3	4	3	1	5	5	2	8
Q14157;F8W726;Q5VU81;Q5VU80;Q5VU79;Q5VU78;Q5VU77;H0Y5H6	Q14157;F8W726;Q5VU81;Q5VU80;Q5VU79;Q5VU78;Q5VU77	7;6;4;4;4;4;4;1	7;6;4;4;4;4;4;1	7;6;4;4;4;4;4;1	Ubiquitin-associated protein 2-like	UBAP2L	8	7	7	7	2	2	2	4	4	6	6	6	7	6	0	2	1	3	2	3	3	3	6	3	2	2	2	4	4	6	6	6	7	6	0	2	1	3	2	3	3	3	6
Q14204	Q14204	6	6	6	Cytoplasmic dynein 1 heavy chain 1	DYNC1H1	1	6	6	6	1	0	2	2	3	4	1	4	4	4	1	1	1	1	1	0	3	1	2	4	1	0	2	2	3	4	1	4	4	4	1	1	1	1	1	0	3	1	2
Q14210	Q14210	1	1	1	Lymphocyte antigen 6D	LY6D	1	1	1	1	0	0	0	0	0	0	0	0	0	0	1	0	0	0	0	0	0	0	0	0	0	0	0	0	0	0	0	0	0	0	1	0	0	0	0	0	0	0	0
Q14244;A0A087WZ40	Q14244;A0A087WZ40	5;4	5;4	5;4	Ensconsin	MAP7	2	5	5	5	1	1	1	1	1	3	2	3	3	2	1	2	2	1	1	3	3	4	2	4	1	1	1	1	1	3	2	3	3	2	1	2	2	1	1	3	3	4	2
Q14247;H0YCD9;H0YEV2	Q14247	12;2;1	12;2;1	12;2;1	Src substrate cortactin	CTTN	3	12	12	12	6	7	7	10	8	7	10	10	9	11	5	5	5	7	6	6	3	3	7	6	6	7	7	10	8	7	10	10	9	11	5	5	5	7	6	6	3	3	7
Q14258	Q14258	2	2	2	E3 ubiquitin/ISG15 ligase TRIM25	TRIM25	1	2	2	2	0	1	2	2	2	1	1	1	1	1	0	1	0	1	1	0	1	1	1	0	0	1	2	2	2	1	1	1	1	1	0	1	0	1	1	0	1	1	1
Q14315	Q14315	44	38	37	Filamin-C	FLNC	1	44	38	37	8	10	8	12	9	25	20	29	29	29	13	19	9	14	10	21	21	19	33	30	6	7	5	10	8	21	15	24	23	23	11	15	7	11	6	17	18	16	28
Q14432;Q13370	Q14432	5;1	5;1	5;1	cGMP-inhibited 3,5-cyclic phosphodiesterase A	PDE3A	2	5	5	5	0	0	1	1	1	2	3	4	3	4	1	1	0	1	0	2	1	1	3	2	0	0	1	1	1	2	3	4	3	4	1	1	0	1	0	2	1	1	3
Q14444;E9PLA9;G3V153;A0A087X082	Q14444;E9PLA9;G3V153;A0A087X082	7;6;6;5	7;6;6;5	7;6;6;5	Caprin-1	CAPRIN1	4	7	7	7	0	1	2	2	2	5	4	4	6	3	0	0	2	2	1	5	2	2	4	3	0	1	2	2	2	5	4	4	6	3	0	0	2	2	1	5	2	2	4
Q14498;H0Y4X3;G3XAC6;Q5QP23;A0A087X122;Q5QP22	Q14498;H0Y4X3;G3XAC6	10;9;8;2;1;1	10;9;8;2;1;1	10;9;8;2;1;1	RNA-binding protein 39	RBM39	6	10	10	10	6	7	8	7	7	9	6	9	7	9	7	8	4	5	4	5	5	6	7	4	6	7	8	7	7	9	6	9	7	9	7	8	4	5	4	5	5	6	7
Q14566	Q14566	7	7	7	DNA replication licensing factor MCM6	MCM6	1	7	7	7	2	2	2	2	1	5	4	5	6	7	0	1	1	0	0	3	4	3	6	5	2	2	2	2	1	5	4	5	6	7	0	1	1	0	0	3	4	3	6
Q14574	Q14574	3	3	3	Desmocollin-3	DSC3	1	3	3	3	1	3	1	1	2	3	2	2	0	2	3	3	0	1	0	2	2	0	0	1	1	3	1	1	2	3	2	2	0	2	3	3	0	1	0	2	2	0	0
Q14677;H0YD52	Q14677	3;1	3;1	3;1	Clathrin interactor 1	CLINT1	2	3	3	3	2	0	2	0	1	2	3	2	3	1	2	0	0	0	0	2	1	1	2	2	2	0	2	0	1	2	3	2	3	1	2	0	0	0	0	2	1	1	2
Q14697;F5H6X6;E9PKU7	Q14697;F5H6X6;E9PKU7	4;3;2	4;3;2	4;3;2	Neutral alpha-glucosidase AB	GANAB	3	4	4	4	2	1	0	0	0	4	4	4	3	4	1	1	1	0	1	2	4	3	3	3	2	1	0	0	0	4	4	4	3	4	1	1	1	0	1	2	4	3	3
Q14974;J3KTM9;J3QR48;J3QKQ5	Q14974;J3KTM9	9;6;3;1	9;6;3;1	9;6;3;1	Importin subunit beta-1	KPNB1	4	9	9	9	2	4	4	4	7	8	8	8	7	8	3	2	3	2	2	7	5	2	6	6	2	4	4	4	7	8	8	8	7	8	3	2	3	2	2	7	5	2	6
Q15008;C9J7B7;C9J0E9;H7C531	Q15008;C9J7B7;C9J0E9	3;2;2;1	3;2;2;1	3;2;2;1	26S proteasome non-ATPase regulatory subunit 6	PSMD6	4	3	3	3	0	1	0	0	1	0	2	1	2	1	0	0	0	0	1	1	0	1	1	2	0	1	0	0	1	0	2	1	2	1	0	0	0	0	1	1	0	1	1
Q15029;K7EIT3	Q15029	5;1	4;1	4;1	116 kDa U5 small nuclear ribonucleoprotein component	EFTUD2	2	5	4	4	2	2	2	3	1	3	3	3	3	2	1	2	0	1	1	3	1	0	4	2	2	2	1	2	1	3	2	2	3	1	1	1	0	1	0	2	1	0	3
Q15046;H3BRC9	Q15046	3;1	3;1	3;1	Lysine--tRNA ligase	KARS	2	3	3	3	1	1	1	1	1	1	1	1	2	2	0	0	0	2	0	1	1	2	2	1	1	1	1	1	1	1	1	1	2	2	0	0	0	2	0	1	1	2	2
Q15054	Q15054	2	2	2	DNA polymerase delta subunit 3	POLD3	1	2	2	2	0	0	0	0	0	1	2	2	2	1	0	0	0	0	0	0	2	1	1	1	0	0	0	0	0	1	2	2	2	1	0	0	0	0	0	0	2	1	1
Q15084	Q15084	15	15	15	Protein disulfide-isomerase A6	PDIA6	1	15	15	15	10	10	10	14	10	9	11	12	10	12	9	13	9	8	8	7	7	8	6	11	10	10	10	14	10	9	11	12	10	12	9	13	9	8	8	7	7	8	6
Q15125	Q15125	1	1	1	3-beta-hydroxysteroid-Delta(8),Delta(7)-isomerase	EBP	1	1	1	1	0	0	1	1	1	1	1	1	1	1	1	1	0	1	1	1	0	0	1	1	0	0	1	1	1	1	1	1	1	1	1	1	0	1	1	1	0	0	1
Q15149;E9PMV1;E9PQ28;E9PIA2;E9PKG0;H0YDN1	Q15149	28;4;1;1;1;1	28;4;1;1;1;1	27;4;1;1;1;1	Plectin	PLEC	6	28	28	27	3	4	6	6	6	19	15	21	18	14	6	0	3	5	1	9	18	12	21	17	3	4	6	6	6	19	15	21	18	14	6	0	3	5	1	9	18	12	21
Q15233;H7C367;C9JYS8;C9IZL7;C9J4X2;X6RDA4;Q8WXF1	Q15233;H7C367;C9JYS8	15;10;10;7;2;1;1	15;10;10;7;2;1;1	14;9;10;6;2;1;1	Non-POU domain-containing octamer-binding protein	NONO	7	15	15	14	4	1	4	3	5	11	8	13	12	12	4	3	0	2	2	10	7	4	8	10	4	1	4	3	5	11	8	13	12	12	4	3	0	2	2	10	7	4	8
Q15365;F8VTZ0;H3BSP4;C9K0A2;F8WC71;C9IZV9;C9J7A9;C9JSA6;C9J5V4;C9JTY5;C9JZY3;C9J0A4;F6TJN8;P57723	Q15365	9;2;1;1;1;1;1;1;1;1;1;1;1;1	9;2;1;1;1;1;1;1;1;1;1;1;1;1	5;0;0;0;0;0;0;0;0;0;0;0;0;0	Poly(rC)-binding protein 1	PCBP1	14	9	9	5	6	7	7	6	8	7	7	7	8	7	6	6	3	6	2	6	6	6	6	4	6	7	7	6	8	7	7	7	8	7	6	6	3	6	2	6	6	6	6
Q3LIE7;Q15392;H7C4B7	Q3LIE7;Q15392;H7C4B7	2;2;1	2;2;1	2;2;1	Delta(24)-sterol reductase	Nbla03646;DHCR24	3	2	2	2	0	0	0	0	0	1	1	1	2	2	0	0	0	0	0	1	0	0	1	1	0	0	0	0	0	1	1	1	2	2	0	0	0	0	0	1	0	0	1
Q15393;J3QL37	Q15393	4;1	4;1	4;1	Splicing factor 3B subunit 3	SF3B3	2	4	4	4	2	0	2	2	1	2	2	3	3	2	1	1	0	1	1	0	2	1	2	3	2	0	2	2	1	2	2	3	3	2	1	1	0	1	1	0	2	1	2
Q15437;Q5QPE2;Q5QPE1	Q15437;Q5QPE2	5;3;1	4;2;1	4;2;1	Protein transport protein Sec23B	SEC23B	3	5	4	4	1	3	3	3	3	3	3	3	3	4	5	4	3	2	2	2	2	2	3	3	1	2	2	2	2	2	2	2	2	3	4	3	2	2	2	1	1	1	2
Q15459	Q15459	1	1	1	Splicing factor 3A subunit 1	SF3A1	1	1	1	1	0	0	0	0	0	1	0	0	0	0	0	0	0	0	0	0	0	0	1	0	0	0	0	0	0	1	0	0	0	0	0	0	0	0	0	0	0	0	1
Q15555	Q15555	2	2	2	Microtubule-associated protein RP/EB family member 2	MAPRE2	1	2	2	2	0	0	0	0	0	0	0	1	1	1	0	0	0	0	0	0	2	0	0	1	0	0	0	0	0	0	0	1	1	1	0	0	0	0	0	0	2	0	0
Q15637;F8WEV5;H7C561	Q15637	3;1;1	3;1;1	3;1;1	Splicing factor 1	SF1	3	3	3	3	1	2	1	1	3	2	2	2	2	2	1	2	1	1	0	3	2	0	3	2	1	2	1	1	3	2	2	2	2	2	1	2	1	1	0	3	2	0	3
Q15645;H0YAL2	Q15645;H0YAL2	2;1	2;1	2;1	Pachytene checkpoint protein 2 homolog	TRIP13	2	2	2	2	1	0	1	1	1	2	2	2	2	2	0	0	0	0	0	0	2	1	1	1	1	0	1	1	1	2	2	2	2	2	0	0	0	0	0	0	2	1	1
Q15654;A0A0D9SFS2	Q15654;A0A0D9SFS2	2;1	2;1	2;1	Thyroid receptor-interacting protein 6	TRIP6	2	2	2	2	1	1	2	1	1	1	2	2	2	2	2	1	0	1	0	0	0	1	0	0	1	1	2	1	1	1	2	2	2	2	2	1	0	1	0	0	0	1	0
Q15750	Q15750	2	2	2	TGF-beta-activated kinase 1 and MAP3K7-binding protein 1	TAB1	1	2	2	2	0	0	0	0	0	1	1	1	1	1	0	0	0	0	0	0	0	0	0	1	0	0	0	0	0	1	1	1	1	1	0	0	0	0	0	0	0	0	0
Q15758;M0QXM4;M0QX44	Q15758;M0QXM4	4;3;1	4;3;1	4;3;1	Neutral amino acid transporter B(0);Amino acid transporter	SLC1A5	3	4	4	4	0	0	1	0	1	3	3	3	2	3	1	0	0	0	0	1	1	1	0	1	0	0	1	0	1	3	3	3	2	3	1	0	0	0	0	1	1	1	0
Q15773;F5H0Y3	Q15773;F5H0Y3	2;1	2;1	2;1	Myeloid leukemia factor 2	MLF2	2	2	2	2	0	0	0	0	0	2	2	2	2	2	0	0	0	0	0	1	2	1	1	1	0	0	0	0	0	2	2	2	2	2	0	0	0	0	0	1	2	1	1
Q15828	Q15828	1	1	1	Cystatin-M	CST6	1	1	1	1	0	0	0	0	1	1	0	0	0	1	1	0	0	0	0	0	1	0	1	0	0	0	0	0	1	1	0	0	0	1	1	0	0	0	0	0	1	0	1
Q16610	Q16610	1	1	1	Extracellular matrix protein 1	ECM1	1	1	1	1	1	1	0	1	1	1	1	0	0	1	1	1	0	0	0	1	1	0	1	0	1	1	0	1	1	1	1	0	0	1	1	1	0	0	0	1	1	0	1
Q16778;P33778;P06899;Q8N257;Q6DRA6;Q6DN03	Q16778;P33778;P06899;Q8N257	7;6;6;5;1;1	1;1;1;1;1;1	0;0;0;0;0;0	Histone H2B type 2-E;Histone H2B type 1-B;Histone H2B type 1-J;Histone H2B type 3-B	HIST2H2BE;HIST1H2BB;HIST1H2BJ;HIST3H2BB	6	7	1	0	6	4	4	5	4	6	6	5	4	6	5	3	3	4	2	2	3	2	3	5	1	0	1	1	1	1	1	0	1	1	0	0	0	0	0	0	1	0	0
Q27J81;A0A0A0MQU1	Q27J81;A0A0A0MQU1	2;1	2;1	2;1	Inverted formin-2	INF2	2	2	2	2	1	1	1	1	1	2	2	2	2	2	0	1	0	1	0	2	0	1	2	1	1	1	1	1	1	2	2	2	2	2	0	1	0	1	0	2	0	1	2
Q29RF7	Q29RF7	2	2	2	Sister chromatid cohesion protein PDS5 homolog A	PDS5A	1	2	2	2	0	0	1	1	1	2	1	2	1	1	0	1	0	1	0	1	0	0	1	1	0	0	1	1	1	2	1	2	1	1	0	1	0	1	0	1	0	0	1
Q2NL82;I3L1Q5	Q2NL82;I3L1Q5	4;2	4;2	4;2	Pre-rRNA-processing protein TSR1 homolog	TSR1	2	4	4	4	1	1	2	2	3	1	1	0	1	2	1	1	2	1	1	1	1	0	1	3	1	1	2	2	3	1	1	0	1	2	1	1	2	1	1	1	1	0	1
Q32MZ4	Q32MZ4	2	2	2	Leucine-rich repeat flightless-interacting protein 1	LRRFIP1	1	2	2	2	1	1	1	1	0	2	2	2	1	2	1	0	0	1	1	1	2	2	1	0	1	1	1	1	0	2	2	2	1	2	1	0	0	1	1	1	2	2	1
Q3ZCQ8;M0QXC3;M0R2Z3;M0R303;M0R2D2;M0R1Y4;M0R003;M0R0C3;M0R2F8;M0R047	Q3ZCQ8;M0QXC3;M0R2Z3;M0R303;M0R2D2;M0R1Y4;M0R003	3;2;2;2;2;2;2;1;1;1	3;2;2;2;2;2;2;1;1;1	3;2;2;2;2;2;2;1;1;1	Mitochondrial import inner membrane translocase subunit TIM50	TIMM50	10	3	3	3	2	2	1	2	1	2	2	2	2	3	2	0	2	1	1	1	1	1	2	1	2	2	1	2	1	2	2	2	2	3	2	0	2	1	1	1	1	1	2
Q53EL6;Q5VZS7	Q53EL6;Q5VZS7	2;1	2;1	2;1	Programmed cell death protein 4	PDCD4	2	2	2	2	0	1	1	1	1	1	1	1	1	1	1	0	0	0	0	1	0	0	1	0	0	1	1	1	1	1	1	1	1	1	1	0	0	0	0	1	0	0	1
Q5H909;Q9UNF1;Q5H907	Q5H909;Q9UNF1;Q5H907	2;2;1	2;2;1	2;2;1	Melanoma-associated antigen D2	MAGED2	3	2	2	2	0	0	0	1	0	0	1	2	2	2	0	0	0	0	0	0	1	0	0	1	0	0	0	1	0	0	1	2	2	2	0	0	0	0	0	0	1	0	0
Q5JSZ5	Q5JSZ5	3	2	2	Protein PRRC2B	PRRC2B	1	3	2	2	1	0	0	0	0	2	0	1	1	1	1	0	0	1	0	1	0	0	2	1	1	0	0	0	0	1	0	0	0	0	1	0	0	1	0	0	0	0	1
Q5JTH9	Q5JTH9	1	1	1	RRP12-like protein	RRP12	1	1	1	1	0	0	1	1	1	0	0	0	0	0	0	0	1	1	0	0	0	0	0	0	0	0	1	1	1	0	0	0	0	0	0	0	1	1	0	0	0	0	0
Q5JXJ0;Q9H4K7	Q5JXJ0;Q9H4K7	1;1	1;1	1;1	Mitochondrial ribosome-associated GTPase 2	MTG2	2	1	1	1	0	0	0	0	0	1	1	1	1	1	0	0	0	0	0	1	1	1	0	0	0	0	0	0	0	1	1	1	1	1	0	0	0	0	0	1	1	1	0
Q5KSL6	Q5KSL6	1	1	1	Diacylglycerol kinase kappa	DGKK	1	1	1	1	1	1	1	1	1	1	1	1	1	1	1	1	1	1	1	0	1	1	0	1	1	1	1	1	1	1	1	1	1	1	1	1	1	1	1	0	1	1	0
Q5M9Q1	Q5M9Q1	1	1	1	NKAP-like protein	NKAPL	1	1	1	1	0	1	1	1	1	1	1	1	1	1	0	0	1	0	1	1	1	1	0	1	0	1	1	1	1	1	1	1	1	1	0	0	1	0	1	1	1	1	0
Q93079;Q5QNW6	Q93079;Q5QNW6	7;7	1;1	0;0	Histone H2B type 1-H;Histone H2B type 2-F	HIST1H2BH;HIST2H2BF	2	7	1	0	5	4	3	4	3	6	6	6	4	6	5	4	3	5	2	2	3	2	3	4	0	0	0	0	0	1	1	1	0	1	1	1	0	1	0	0	0	0	0
Q5RI15	Q5RI15	1	1	1	Cytochrome c oxidase protein 20 homolog	COX20	1	1	1	1	0	0	0	0	0	0	0	0	0	1	0	0	0	0	0	0	0	0	0	0	0	0	0	0	0	0	0	0	0	1	0	0	0	0	0	0	0	0	0
Q5SRE5	Q5SRE5	1	1	1	Nucleoporin NUP188 homolog	NUP188	1	1	1	1	0	1	0	0	0	1	0	1	1	1	0	0	0	0	0	0	0	0	0	0	0	1	0	0	0	1	0	1	1	1	0	0	0	0	0	0	0	0	0
Q5T160	Q5T160	2	2	2	Probable arginine--tRNA ligase, mitochondrial	RARS2	1	2	2	2	0	1	0	0	0	1	1	1	1	1	0	0	0	0	0	0	1	0	0	2	0	1	0	0	0	1	1	1	1	1	0	0	0	0	0	0	1	0	0
Q5T6F2;A2A305;F5H2U4	Q5T6F2;A2A305;F5H2U4	2;1;1	2;1;1	2;1;1	Ubiquitin-associated protein 2	UBAP2	3	2	2	2	0	2	1	1	2	2	2	2	1	2	1	1	0	0	0	0	1	0	2	1	0	2	1	1	2	2	2	2	1	2	1	1	0	0	0	0	1	0	2
Q5T749	Q5T749	4	4	4	Keratinocyte proline-rich protein	KPRP	1	4	4	4	3	3	1	1	3	2	1	0	1	0	4	3	1	3	1	2	1	0	1	1	3	3	1	1	3	2	1	0	1	0	4	3	1	3	1	2	1	0	1
Q5T750	Q5T750	2	2	2	Skin-specific protein 32	XP32	1	2	2	2	0	1	0	0	0	0	0	1	0	0	2	0	0	0	0	0	0	0	0	0	0	1	0	0	0	0	0	1	0	0	2	0	0	0	0	0	0	0	0
REV__Q5T7P2;REV__Q5T754;REV__Q5T753;REV__Q5T751;Q5T7P2;Q5T754;Q5T753;Q5T751	REV__Q5T7P2;REV__Q5T754;REV__Q5T753;REV__Q5T751;Q5T7P2;Q5T754;Q5T753;Q5T751	1;1;1;1;1;1;1;1	1;1;1;1;1;1;1;1	1;1;1;1;1;1;1;1	Late cornified envelope protein 1A;Late cornified envelope protein 1F;Late cornified envelope protein 1E;Late cornified envelope protein 1C	LCE1A;LCE1F;LCE1E;LCE1C	8	1	1	1	1	1	0	0	0	0	0	0	0	0	1	1	0	0	0	0	0	0	0	0	1	1	0	0	0	0	0	0	0	0	1	1	0	0	0	0	0	0	0
Q5T9A4	Q5T9A4	18	4	2	ATPase family AAA domain-containing protein 3B	ATAD3B	1	18	4	2	4	7	7	4	6	11	11	11	12	13	4	8	1	5	2	8	4	5	11	12	0	2	2	2	2	3	1	3	2	3	1	3	1	2	2	2	0	3	3
Q5TBG5;Q99436	Q5TBG5;Q99436	1;1	1;1	1;1	Proteasome subunit beta type;Proteasome subunit beta type-7	PSMB7	2	1	1	1	0	1	0	1	1	1	1	1	1	1	1	0	0	1	0	0	1	1	0	0	0	1	0	1	1	1	1	1	1	1	1	0	0	1	0	0	1	1	0
Q5VTL8;A0A0A0MRN0	Q5VTL8;A0A0A0MRN0	2;1	2;1	2;1	Pre-mRNA-splicing factor 38B	PRPF38B	2	2	2	2	0	2	1	2	2	0	0	0	1	1	1	0	1	1	1	0	0	0	1	0	0	2	1	2	2	0	0	0	1	1	1	0	1	1	1	0	0	0	1
Q5VZK9	Q5VZK9	1	1	1	Leucine-rich repeat-containing protein 16A	LRRC16A	1	1	1	1	0	0	1	0	1	1	1	1	1	1	0	0	0	1	0	0	0	1	1	0	0	0	1	0	1	1	1	1	1	1	0	0	0	1	0	0	0	1	1
Q5XPI4;C9JS59;F8WB91;C9JN91;C9JI97;C9J266	Q5XPI4;C9JS59	3;2;1;1;1;1	3;2;1;1;1;1	3;2;1;1;1;1	E3 ubiquitin-protein ligase RNF123	RNF123	6	3	3	3	0	1	2	1	0	0	1	1	1	1	0	0	0	0	0	1	0	0	1	1	0	1	2	1	0	0	1	1	1	1	0	0	0	0	0	1	0	0	1
Q6NUK1;J3KN42	Q6NUK1	10;2	10;2	10;2	Calcium-binding mitochondrial carrier protein SCaMC-1	SLC25A24	2	10	10	10	3	2	2	3	4	9	9	8	6	9	4	2	3	4	3	4	4	3	7	6	3	2	2	3	4	9	9	8	6	9	4	2	3	4	3	4	4	3	7
Q6NXN4	Q6NXN4	1	1	1	Putative C-mannosyltransferase DPY19L2P1	DPY19L2P1	1	1	1	1	0	1	0	1	1	1	0	0	1	0	0	1	0	1	0	0	0	0	0	0	0	1	0	1	1	1	0	0	1	0	0	1	0	1	0	0	0	0	0
Q6P2Q9;I3L0J9	Q6P2Q9	6;2	6;2	6;2	Pre-mRNA-processing-splicing factor 8	PRPF8	2	6	6	6	1	1	2	1	1	4	3	5	6	4	1	1	0	1	1	2	3	2	3	4	1	1	2	1	1	4	3	5	6	4	1	1	0	1	1	2	3	2	3
Q6P3X3	Q6P3X3	1	1	1	Tetratricopeptide repeat protein 27	TTC27	1	1	1	1	0	0	0	0	0	0	0	1	1	1	0	0	0	0	0	0	0	0	0	1	0	0	0	0	0	0	0	1	1	1	0	0	0	0	0	0	0	0	0
Q6PGP7;D6RCE2	Q6PGP7;D6RCE2	2;1	2;1	2;1	Tetratricopeptide repeat protein 37	TTC37	2	2	2	2	0	0	1	0	0	2	2	2	2	2	0	0	0	0	0	1	0	1	2	2	0	0	1	0	0	2	2	2	2	2	0	0	0	0	0	1	0	1	2
Q6PJ69;K7EM44;K7EJ59;H0YG27	Q6PJ69;K7EM44;K7EJ59;H0YG27	2;1;1;1	2;1;1;1	2;1;1;1	Tripartite motif-containing protein 65	TRIM65	4	2	2	2	2	2	2	2	2	1	2	2	1	2	2	1	0	0	0	0	0	0	0	0	2	2	2	2	2	1	2	2	1	2	2	1	0	0	0	0	0	0	0
Q6PJI9;H3BR95;H3BMH3;B7Z7V6	Q6PJI9;H3BR95;H3BMH3;B7Z7V6	2;1;1;1	2;1;1;1	2;1;1;1	WD repeat-containing protein 59	WDR59	4	2	2	2	0	0	0	0	0	1	1	1	1	1	0	0	0	0	0	1	0	0	1	2	0	0	0	0	0	1	1	1	1	1	0	0	0	0	0	1	0	0	1
Q6PKG0;A0A0B4J210;E5RH50;H0YC33;H0YC73;H0YBW1	Q6PKG0;A0A0B4J210;E5RH50	5;4;3;2;1;1	5;4;3;2;1;1	5;4;3;2;1;1	La-related protein 1	LARP1	6	5	5	5	1	2	2	2	1	4	2	4	3	3	2	1	2	1	1	3	1	2	3	3	1	2	2	2	1	4	2	4	3	3	2	1	2	1	1	3	1	2	3
Q6UWP8;K7ESC4	Q6UWP8	10;2	10;2	10;2	Suprabasin	SBSN	2	10	10	10	4	4	2	3	5	4	8	2	3	3	6	5	1	2	1	1	1	0	2	4	4	4	2	3	5	4	8	2	3	3	6	5	1	2	1	1	1	0	2
Q6YN16	Q6YN16	4	4	4	Hydroxysteroid dehydrogenase-like protein 2	HSDL2	1	4	4	4	0	0	0	0	0	2	2	2	2	3	1	1	0	0	0	2	1	2	0	4	0	0	0	0	0	2	2	2	2	3	1	1	0	0	0	2	1	2	0
Q6ZVX7	Q6ZVX7	1	1	1	F-box only protein 50	NCCRP1	1	1	1	1	1	0	0	1	1	1	0	1	1	1	1	1	0	0	1	1	0	0	1	1	1	0	0	1	1	1	0	1	1	1	1	1	0	0	1	1	0	0	1
Q71RC2;Q96J85;X6RLN4;Q8TBL5;A0A087WTL9;Q6P4E2;E5RHZ8;F8W1I4;F8W1Z5;F8VY40	Q71RC2;Q96J85;X6RLN4	5;3;3;2;2;2;1;1;1;1	5;3;3;2;2;2;1;1;1;1	5;3;3;2;2;2;1;1;1;1	La-related protein 4	LARP4	10	5	5	5	0	0	0	1	0	2	3	5	5	4	1	1	1	1	0	3	1	1	2	4	0	0	0	1	0	2	3	5	5	4	1	1	1	1	0	3	1	1	2
Q71U36;Q13748;Q6PEY2;C9J2C0;Q9NY65;V9GZ17	Q71U36;Q13748;Q6PEY2	24;17;12;10;10;4	1;1;1;1;1;1	0;0;0;0;0;0	Tubulin alpha-1A chain;Tubulin alpha-3C/D chain;Tubulin alpha-3E chain	TUBA1A;TUBA3C;TUBA3E	6	24	1	0	13	12	14	16	18	19	22	22	19	22	17	17	15	14	10	18	15	14	20	21	1	1	1	1	1	0	0	1	0	1	1	1	1	1	0	0	0	0	0
Q7KZF4;H7C597	Q7KZF4	13;4	13;4	13;4	Staphylococcal nuclease domain-containing protein 1	SND1	2	13	13	13	1	1	3	2	2	9	10	12	8	10	1	2	1	4	1	2	9	2	3	5	1	1	3	2	2	9	10	12	8	10	1	2	1	4	1	2	9	2	3
Q7L0Y3;C9JVB6	Q7L0Y3;C9JVB6	6;4	6;4	6;4	Mitochondrial ribonuclease P protein 1	TRMT10C	2	6	6	6	1	1	3	2	1	5	5	4	5	5	1	1	1	0	1	4	3	3	1	3	1	1	3	2	1	5	5	4	5	5	1	1	1	0	1	4	3	3	1
Q7L1Q6;C9IZ80;C9JV57;H0Y503;C9J188;C9JWF5;C9JFN4	Q7L1Q6;C9IZ80	7;6;1;1;1;1;1	7;6;1;1;1;1;1	7;6;1;1;1;1;1	Basic leucine zipper and W2 domain-containing protein 1	BZW1	7	7	7	7	1	2	2	3	2	3	2	6	7	6	2	0	1	1	2	4	3	3	2	3	1	2	2	3	2	3	2	6	7	6	2	0	1	1	2	4	3	3	2
Q7Z5L9	Q7Z5L9	1	1	1	Interferon regulatory factor 2-binding protein 2	IRF2BP2	1	1	1	1	0	0	0	0	0	1	0	1	0	0	0	0	0	0	0	1	0	0	1	1	0	0	0	0	0	1	0	1	0	0	0	0	0	0	0	1	0	0	1
Q7Z6Z7;H0Y659	Q7Z6Z7	8;2	8;2	8;2	E3 ubiquitin-protein ligase HUWE1	HUWE1	2	8	8	8	2	2	2	1	4	7	7	7	7	7	2	0	1	3	1	3	5	4	6	3	2	2	2	1	4	7	7	7	7	7	2	0	1	3	1	3	5	4	6
Q86TC9;A0A087WX60	Q86TC9;A0A087WX60	4;3	3;2	3;2	Myopalladin	MYPN	2	4	3	3	1	2	3	2	2	3	1	2	3	3	2	2	2	2	0	1	1	1	2	3	0	1	2	1	1	2	0	1	2	2	1	1	1	1	0	0	0	0	1
Q86U42	Q86U42	1	1	1	Polyadenylate-binding protein 2	PABPN1	1	1	1	1	0	0	0	0	0	1	1	1	1	0	0	0	0	0	0	0	0	1	0	0	0	0	0	0	0	1	1	1	1	0	0	0	0	0	0	0	0	1	0
Q86UP2;G3V5P0;B7Z6P3;G3V4Y7	Q86UP2;G3V5P0;B7Z6P3;G3V4Y7	2;1;1;1	2;1;1;1	2;1;1;1	Kinectin	KTN1	4	2	2	2	0	2	1	0	0	1	0	1	1	1	0	1	1	0	1	0	1	1	1	0	0	2	1	0	0	1	0	1	1	1	0	1	1	0	1	0	1	1	1
Q86UY0;Q8NBS9	Q86UY0;Q8NBS9	5;5	5;5	5;5	Thioredoxin domain-containing protein 5	TXNDC5	2	5	5	5	3	4	5	4	4	3	4	4	4	3	3	3	3	3	2	3	3	2	4	4	3	4	5	4	4	3	4	4	4	3	3	3	3	3	2	3	3	2	4
Q86VP6;A0A0C4DGH5	Q86VP6;A0A0C4DGH5	7;5	7;5	7;5	Cullin-associated NEDD8-dissociated protein 1	CAND1	2	7	7	7	0	3	4	5	6	7	7	6	7	7	3	2	3	1	3	4	5	3	5	7	0	3	4	5	6	7	7	6	7	7	3	2	3	1	3	4	5	3	5
Q8IVT2	Q8IVT2	3	3	3	Mitotic interactor and substrate of PLK1	MISP	1	3	3	3	0	1	0	2	0	1	1	2	2	2	0	1	0	0	0	2	0	0	1	1	0	1	0	2	0	1	1	2	2	2	0	1	0	0	0	2	0	0	1
Q8IW75	Q8IW75	1	1	1	Serpin A12	SERPINA12	1	1	1	1	0	0	0	0	1	1	0	0	0	0	1	0	0	0	0	0	1	0	0	0	0	0	0	0	1	1	0	0	0	0	1	0	0	0	0	0	1	0	0
Q8IWB1;X6RK76	Q8IWB1;X6RK76	2;1	2;1	2;1	Inositol 1,4,5-trisphosphate receptor-interacting protein	ITPRIP	2	2	2	2	0	0	0	1	0	1	0	1	1	1	0	0	0	0	0	0	2	0	0	1	0	0	0	1	0	1	0	1	1	1	0	0	0	0	0	0	2	0	0
Q8IWF9	Q8IWF9	1	1	1	Coiled-coil domain-containing protein 83	CCDC83	1	1	1	1	1	0	1	1	1	1	1	1	1	1	0	1	0	1	0	1	1	1	0	0	1	0	1	1	1	1	1	1	1	1	0	1	0	1	0	1	1	1	0
Q8IXB1;E7EP04;A0A087WXH7;H7C1G0	Q8IXB1;E7EP04	18;9;6;2	18;9;6;2	18;9;6;2	DnaJ homolog subfamily C member 10	DNAJC10	4	18	18	18	11	11	11	12	11	11	10	10	11	11	11	11	10	10	7	9	7	9	11	12	11	11	11	12	11	11	10	10	11	11	11	11	10	10	7	9	7	9	11
Q8IXW5	Q8IXW5	1	1	1	Putative RNA polymerase II subunit B1 CTD phosphatase RPAP2	RPAP2	1	1	1	1	1	1	0	1	0	1	1	1	1	1	0	1	0	0	0	1	1	0	1	0	1	1	0	1	0	1	1	1	1	1	0	1	0	0	0	1	1	0	1
Q8IZV5	Q8IZV5	1	1	1	Retinol dehydrogenase 10	RDH10	1	1	1	1	0	0	0	0	0	1	1	1	1	0	1	0	0	0	0	0	1	1	0	0	0	0	0	0	0	1	1	1	1	0	1	0	0	0	0	0	1	1	0
Q8N122	Q8N122	1	1	1	Regulatory-associated protein of mTOR	RPTOR	1	1	1	1	0	0	1	1	0	1	0	1	1	0	0	1	0	0	0	0	1	0	0	1	0	0	1	1	0	1	0	1	1	0	0	1	0	0	0	0	1	0	0
Q8N1F7;H3BVG0;H3BV11;H3BRI8;H3BM93	Q8N1F7;H3BVG0	4;3;1;1;1	4;3;1;1;1	4;3;1;1;1	Nuclear pore complex protein Nup93	NUP93	5	4	4	4	1	0	1	1	1	2	1	3	2	1	0	0	0	1	0	1	2	1	2	1	1	0	1	1	1	2	1	3	2	1	0	0	0	1	0	1	2	1	2
Q8N1G4	Q8N1G4	4	4	4	Leucine-rich repeat-containing protein 47	LRRC47	1	4	4	4	0	0	1	2	1	1	1	2	1	1	0	0	0	1	1	1	2	1	1	2	0	0	1	2	1	1	1	2	1	1	0	0	0	1	1	1	2	1	1
Q8N3C0	Q8N3C0	1	1	1	Activating signal cointegrator 1 complex subunit 3	ASCC3	1	1	1	1	0	0	0	0	0	1	0	1	1	1	0	0	0	1	0	0	0	0	1	1	0	0	0	0	0	1	0	1	1	1	0	0	0	1	0	0	0	0	1
Q8N6M5	Q8N6M5	1	1	1	Probable allantoicase	ALLC	1	1	1	1	1	0	0	1	1	0	0	0	0	0	0	0	1	1	1	0	0	0	0	0	1	0	0	1	1	0	0	0	0	0	0	0	1	1	1	0	0	0	0
Q8NC51	Q8NC51	13	13	13	Plasminogen activator inhibitor 1 RNA-binding protein	SERBP1	1	13	13	13	7	8	7	8	6	11	11	12	9	11	8	8	7	6	3	8	4	4	8	11	7	8	7	8	6	11	11	12	9	11	8	8	7	6	3	8	4	4	8
Q8NCW5;Q5T3I4;Q5T3I3	Q8NCW5	7;3;3	7;3;3	7;3;3	NAD(P)H-hydrate epimerase	APOA1BP	3	7	7	7	4	6	3	6	7	5	5	7	6	6	5	4	3	5	6	3	4	3	4	5	4	6	3	6	7	5	5	7	6	6	5	4	3	5	6	3	4	3	4
Q8NDV7	Q8NDV7	1	1	1	Trinucleotide repeat-containing gene 6A protein	TNRC6A	1	1	1	1	0	0	1	1	0	1	1	1	1	1	0	0	0	1	0	0	1	1	1	0	0	0	1	1	0	1	1	1	1	1	0	0	0	1	0	0	1	1	1
S4R468;Q8NE86	S4R468;Q8NE86	1;1	1;1	1;1	Calcium uniporter protein, mitochondrial	MCU	2	1	1	1	0	0	0	1	1	1	1	1	1	1	0	0	0	0	0	1	0	0	1	1	0	0	0	1	1	1	1	1	1	1	0	0	0	0	0	1	0	0	1
Q8NFQ8	Q8NFQ8	1	1	1	Torsin-1A-interacting protein 2	TOR1AIP2	1	1	1	1	0	0	0	0	0	1	1	1	1	1	0	0	0	0	0	1	0	0	1	1	0	0	0	0	0	1	1	1	1	1	0	0	0	0	0	1	0	0	1
Q8TAX7	Q8TAX7	1	1	1	Mucin-7	MUC7	1	1	1	1	1	0	0	0	0	0	0	0	0	0	0	0	0	0	0	0	0	0	0	0	1	0	0	0	0	0	0	0	0	0	0	0	0	0	0	0	0	0	0
Q8TCJ2	Q8TCJ2	1	1	1	Dolichyl-diphosphooligosaccharide--protein glycosyltransferase subunit STT3B	STT3B	1	1	1	1	0	1	0	0	1	1	0	0	1	1	1	0	0	1	1	0	0	1	0	0	0	1	0	0	1	1	0	0	1	1	1	0	0	1	1	0	0	1	0
Q8TDB6	Q8TDB6	2	2	2	E3 ubiquitin-protein ligase DTX3L	DTX3L	1	2	2	2	0	1	0	1	1	2	2	2	1	1	0	0	0	0	0	1	0	0	1	1	0	1	0	1	1	2	2	2	1	1	0	0	0	0	0	1	0	0	1
Q8TEM1	Q8TEM1	2	2	2	Nuclear pore membrane glycoprotein 210	NUP210	1	2	2	2	0	0	0	0	0	1	1	1	0	1	0	1	0	0	0	0	1	0	0	1	0	0	0	0	0	1	1	1	0	1	0	1	0	0	0	0	1	0	0
Q8TEQ6	Q8TEQ6	4	4	4	Gem-associated protein 5	GEMIN5	1	4	4	4	4	2	1	3	2	2	1	3	3	3	1	2	1	1	0	3	0	0	3	3	4	2	1	3	2	2	1	3	3	3	1	2	1	1	0	3	0	0	3
Q8TF72	Q8TF72	1	1	1	Protein Shroom3	SHROOM3	1	1	1	1	0	0	0	0	0	0	0	0	1	0	0	0	0	1	0	0	0	0	0	0	0	0	0	0	0	0	0	0	1	0	0	0	0	1	0	0	0	0	0
Q8WUA2	Q8WUA2	2	2	2	Peptidyl-prolyl cis-trans isomerase-like 4	PPIL4	1	2	2	2	1	1	1	2	1	1	1	1	1	1	0	1	0	1	0	0	1	0	1	0	1	1	1	2	1	1	1	1	1	1	0	1	0	1	0	0	1	0	1
Q8WUH6	Q8WUH6	2	2	2	Transmembrane protein 263	TMEM263	1	2	2	2	0	1	0	0	0	2	2	1	1	1	0	2	0	1	0	0	1	0	2	2	0	1	0	0	0	2	2	1	1	1	0	2	0	1	0	0	1	0	2
Q8WVV4	Q8WVV4	3	3	3	Protein POF1B	POF1B	1	3	3	3	1	0	0	0	1	2	0	0	1	0	3	0	1	0	0	1	1	0	0	0	1	0	0	0	1	2	0	0	1	0	3	0	1	0	0	1	1	0	0
Q8WW12	Q8WW12	3	3	3	PEST proteolytic signal-containing nuclear protein	PCNP	1	3	3	3	1	1	1	1	0	1	2	3	2	2	0	0	1	0	0	2	0	0	1	2	1	1	1	1	0	1	2	3	2	2	0	0	1	0	0	2	0	0	1
Q8WX93;H0YA05;D6R9F5;F8WA26	Q8WX93	7;3;1;1	7;3;1;1	6;2;1;1	Palladin	PALLD	4	7	7	6	5	5	6	6	5	5	6	5	7	5	4	6	3	5	2	2	4	2	4	4	5	5	6	6	5	5	6	5	7	5	4	6	3	5	2	2	4	2	4
Q92526;J3KRI6	Q92526	5;1	1;0	1;0	T-complex protein 1 subunit zeta-2	CCT6B	2	5	1	1	1	1	2	2	1	5	5	4	4	3	1	1	1	0	0	1	2	3	1	3	0	0	0	0	0	1	1	1	1	0	0	0	0	0	0	0	1	0	0
Q92575	Q92575	1	1	1	UBX domain-containing protein 4	UBXN4	1	1	1	1	1	0	1	1	1	1	1	1	1	1	1	0	1	0	0	1	1	1	1	0	1	0	1	1	1	1	1	1	1	1	1	0	1	0	0	1	1	1	1
Q92598;A0A0A0MSM0;D6RJ96;R4GN69;Q5TBM3	Q92598;A0A0A0MSM0	6;5;2;1;1	4;3;1;1;1	3;2;0;1;1	Heat shock protein 105 kDa	HSPH1	5	6	4	3	0	0	1	0	0	5	4	6	6	6	0	0	0	0	0	1	1	0	3	2	0	0	1	0	0	4	3	4	4	4	0	0	0	0	0	1	0	0	2
Q92616	Q92616	13	13	13	Translational activator GCN1	GCN1L1	1	13	13	13	5	1	3	1	3	7	6	7	7	7	1	1	1	2	0	7	8	5	9	7	5	1	3	1	3	7	6	7	7	7	1	1	1	2	0	7	8	5	9
Q92621	Q92621	1	1	1	Nuclear pore complex protein Nup205	NUP205	1	1	1	1	1	0	1	1	0	1	1	1	1	1	1	0	0	0	0	1	1	1	1	0	1	0	1	1	0	1	1	1	1	1	1	0	0	0	0	1	1	1	1
Q92688	Q92688	2	2	2	Acidic leucine-rich nuclear phosphoprotein 32 family member B	ANP32B	1	2	2	2	2	2	1	2	1	2	2	2	2	2	1	1	0	0	0	1	1	2	2	2	2	2	1	2	1	2	2	2	2	2	1	1	0	0	0	1	1	2	2
Q92804;A0A075B7D9;A0A075B7F2	Q92804;A0A075B7D9	5;4;2	5;4;2	4;3;2	TATA-binding protein-associated factor 2N	TAF15	3	5	5	4	2	3	3	2	3	3	4	3	5	4	2	4	2	1	1	2	2	3	4	2	2	3	3	2	3	3	4	3	5	4	2	4	2	1	1	2	2	3	4
Q92820	Q92820	1	1	1	Gamma-glutamyl hydrolase	GGH	1	1	1	1	0	1	0	1	1	1	1	1	1	0	1	1	0	0	1	0	1	0	0	1	0	1	0	1	1	1	1	1	1	0	1	1	0	0	1	0	1	0	0
Q92900	Q92900	3	3	3	Regulator of nonsense transcripts 1	UPF1	1	3	3	3	0	1	1	1	1	2	1	2	1	1	0	0	1	0	0	3	1	2	2	1	0	1	1	1	1	2	1	2	1	1	0	0	1	0	0	3	1	2	2
Q92945;A0A087WTP3;M0R0I5;M0QYH3;M0QXW7;M0R3J3;M0R0C6;M0R251;M0QYG1;M0R263	Q92945;A0A087WTP3;M0R0I5	18;17;11;4;3;3;2;1;1;1	18;17;11;4;3;3;2;1;1;1	17;16;10;4;3;3;2;1;1;1	Far upstream element-binding protein 2	KHSRP	10	18	18	17	8	13	12	13	11	14	13	16	15	15	7	10	8	13	9	7	4	4	11	10	8	13	12	13	11	14	13	16	15	15	7	10	8	13	9	7	4	4	11
Q92973;E7EW37;S4R398;O14787	Q92973;E7EW37;S4R398	4;2;2;1	4;2;2;1	4;2;2;1	Transportin-1	TNPO1	4	4	4	4	2	1	3	3	2	3	3	3	3	3	1	2	2	2	1	3	1	2	2	3	2	1	3	3	2	3	3	3	3	3	1	2	2	2	1	3	1	2	2
V9GYM8;Q92974;Q5VY93	V9GYM8;Q92974;Q5VY93	3;3;2	3;3;2	3;3;2	Rho guanine nucleotide exchange factor 2	ARHGEF2	3	3	3	3	0	1	1	2	0	0	0	1	1	0	1	1	1	1	0	1	0	0	2	2	0	1	1	2	0	0	0	1	1	0	1	1	1	1	0	1	0	0	2
Q93008;H7C2M9	Q93008	23;1	23;1	17;0	Probable ubiquitin carboxyl-terminal hydrolase FAF-X	USP9X	2	23	23	17	11	11	16	16	15	16	18	21	20	18	12	10	5	15	6	9	8	11	16	11	11	11	16	16	15	16	18	21	20	18	12	10	5	15	6	9	8	11	16
Q969V3	Q969V3	1	1	1	Nicalin	NCLN	1	1	1	1	0	0	0	0	0	0	0	0	0	0	0	0	0	0	0	0	0	0	0	1	0	0	0	0	0	0	0	0	0	0	0	0	0	0	0	0	0	0	0
Q96AG4	Q96AG4	5	5	5	Leucine-rich repeat-containing protein 59	LRRC59	1	5	5	5	4	0	4	4	2	4	5	4	4	4	3	2	2	2	3	4	3	1	3	4	4	0	4	4	2	4	5	4	4	4	3	2	2	2	3	4	3	1	3
Q96BR5	Q96BR5	1	1	1	Cytochrome c oxidase assembly factor 7	COA7	1	1	1	1	0	0	0	0	0	0	0	0	1	0	0	0	0	0	0	0	0	0	0	0	0	0	0	0	0	0	0	0	1	0	0	0	0	0	0	0	0	0	0
Q96CS3	Q96CS3	3	3	3	FAS-associated factor 2	FAF2	1	3	3	3	1	2	2	1	0	1	3	2	2	3	2	2	0	1	0	2	2	1	2	1	1	2	2	1	0	1	3	2	2	3	2	2	0	1	0	2	2	1	2
Q96CT7;M0R2F5	Q96CT7;M0R2F5	2;1	2;1	2;1	Coiled-coil domain-containing protein 124	CCDC124	2	2	2	2	0	0	1	0	0	1	2	2	1	1	1	1	1	0	0	0	1	1	2	1	0	0	1	0	0	1	2	2	1	1	1	1	1	0	0	0	1	1	2
Q96EY1;I3L1T6	Q96EY1	6;1	6;1	6;1	DnaJ homolog subfamily A member 3, mitochondrial	DNAJA3	2	6	6	6	3	2	2	4	3	4	5	6	5	5	1	3	1	1	2	1	2	2	2	2	3	2	2	4	3	4	5	6	5	5	1	3	1	1	2	1	2	2	2
Q96HC4;A0A0D9SFR4;H0Y929;H0YBI4;H0Y8Y3;A0A0A0MSP3	Q96HC4;A0A0D9SFR4	3;2;1;1;1;1	3;2;1;1;1;1	3;2;1;1;1;1	PDZ and LIM domain protein 5	PDLIM5	6	3	3	3	2	2	2	2	2	2	2	2	2	3	3	2	1	2	0	1	2	2	2	2	2	2	2	2	2	2	2	2	2	3	3	2	1	2	0	1	2	2	2
Q96HS1;F5GXG4	Q96HS1	5;1	5;1	5;1	Serine/threonine-protein phosphatase PGAM5, mitochondrial	PGAM5	2	5	5	5	1	2	2	1	1	3	3	3	3	4	1	1	1	1	1	3	1	2	4	3	1	2	2	1	1	3	3	3	3	4	1	1	1	1	1	3	1	2	4
Q96I25;Q5W012;Q5W011;Q5W010;H0Y6J6	Q96I25;Q5W012	6;3;2;2;2	6;3;2;2;2	6;3;2;2;2	Splicing factor 45	RBM17	5	6	6	6	0	0	2	2	1	2	2	2	2	3	0	1	0	3	0	1	1	0	2	2	0	0	2	2	1	2	2	2	2	3	0	1	0	3	0	1	1	0	2
Q96IJ6	Q96IJ6	1	1	1	Mannose-1-phosphate guanyltransferase alpha	GMPPA	1	1	1	1	0	0	1	0	1	1	1	1	1	1	0	0	0	0	0	1	0	0	1	0	0	0	1	0	1	1	1	1	1	1	0	0	0	0	0	1	0	0	1
Q96K37	Q96K37	1	1	1	Solute carrier family 35 member E1	SLC35E1	1	1	1	1	0	1	1	1	0	0	1	1	1	1	0	1	0	0	0	1	1	1	1	0	0	1	1	1	0	0	1	1	1	1	0	1	0	0	0	1	1	1	1
Q96PK6;A0A0A6YYI9;F8WDX3;A0A0A0MSL8;B8ZZ74	Q96PK6	15;3;3;3;3	15;3;3;3;3	15;3;3;3;3	RNA-binding protein 14	RBM14	5	15	15	15	6	10	6	9	8	8	10	10	10	10	5	3	3	6	4	6	2	4	7	8	6	10	6	9	8	8	10	10	10	10	5	3	3	6	4	6	2	4	7
Q96Q89	Q96Q89	1	1	1	Kinesin-like protein KIF20B	KIF20B	1	1	1	1	0	0	0	0	0	1	0	1	1	0	0	0	0	0	0	0	1	0	1	0	0	0	0	0	0	1	0	1	1	0	0	0	0	0	0	0	1	0	1
Q96QR8	Q96QR8	1	1	1	Transcriptional activator protein Pur-beta	PURB	1	1	1	1	0	0	0	0	0	1	1	1	1	0	1	0	0	0	0	1	1	1	1	0	0	0	0	0	0	1	1	1	1	0	1	0	0	0	0	1	1	1	1
Q96S55	Q96S55	3	3	3	ATPase WRNIP1	WRNIP1	1	3	3	3	0	0	0	1	1	3	2	3	3	3	0	0	0	0	0	2	0	0	0	0	0	0	0	1	1	3	2	3	3	3	0	0	0	0	0	2	0	0	0
Q99541	Q99541	3	3	3	Perilipin-2	PLIN2	1	3	3	3	0	0	1	0	0	1	1	2	3	2	0	0	0	0	0	1	2	0	1	1	0	0	1	0	0	1	1	2	3	2	0	0	0	0	0	1	2	0	1
Q99615;K7EJL5;K7EN19;K7EJV7;K7ER44;K7ELJ8;K7EPP7;K7ESP1;K7EIH8;K7EJE9;K7EK03	Q99615;K7EJL5;K7EN19;K7EJV7;K7ER44;K7ELJ8;K7EPP7;K7ESP1;K7EIH8	4;2;2;2;2;2;2;2;2;1;1	4;2;2;2;2;2;2;2;2;1;1	4;2;2;2;2;2;2;2;2;1;1	DnaJ homolog subfamily C member 7	DNAJC7	11	4	4	4	0	0	0	0	0	3	3	3	3	3	0	0	0	1	0	2	2	1	1	1	0	0	0	0	0	3	3	3	3	3	0	0	0	1	0	2	2	1	1
Q99714;Q5H928	Q99714;Q5H928	6;5	6;5	6;5	3-hydroxyacyl-CoA dehydrogenase type-2	HSD17B10	2	6	6	6	4	3	4	3	3	5	4	5	4	4	1	1	1	1	0	2	2	1	3	1	4	3	4	3	3	5	4	5	4	4	1	1	1	1	0	2	2	1	3
Q99733;A8MXH2;E9PKT8;C9J6D1;C9JZI7;E9PNW0;E9PJJ2;E9PS34;E9PNJ7;H0YCI4	Q99733;A8MXH2;E9PKT8;C9J6D1;C9JZI7;E9PNW0;E9PJJ2;E9PS34;E9PNJ7;H0YCI4	4;3;3;3;3;2;2;2;2;2	3;2;2;2;2;1;1;1;1;2	3;2;2;2;2;1;1;1;1;2	Nucleosome assembly protein 1-like 4	NAP1L4	10	4	3	3	1	2	1	2	2	2	1	3	0	1	2	2	3	2	1	1	0	0	0	3	0	1	1	1	2	2	0	2	0	0	2	2	2	1	1	0	0	0	0
Q99832;F8WAM2	Q99832	5;2	5;2	5;2	T-complex protein 1 subunit eta	CCT7	2	5	5	5	2	2	2	2	2	4	4	4	3	4	1	1	1	1	1	2	3	1	3	4	2	2	2	2	2	4	4	4	3	4	1	1	1	1	1	2	3	1	3
Q9BRX2	Q9BRX2	1	1	1	Protein pelota homolog	PELO	1	1	1	1	0	0	0	0	0	0	1	1	1	1	0	0	0	0	0	0	0	0	0	1	0	0	0	0	0	0	1	1	1	1	0	0	0	0	0	0	0	0	0
Q9BSJ8;F8VZB1	Q9BSJ8	5;1	5;1	5;1	Extended synaptotagmin-1	ESYT1	2	5	5	5	2	2	5	5	3	5	2	4	4	4	1	3	2	2	3	3	1	0	2	4	2	2	5	5	3	5	2	4	4	4	1	3	2	2	3	3	1	0	2
Q9BSL1	Q9BSL1	4	4	4	Ubiquitin-associated domain-containing protein 1	UBAC1	1	4	4	4	1	3	4	3	3	3	1	2	3	3	1	0	0	1	1	1	1	2	1	2	1	3	4	3	3	3	1	2	3	3	1	0	0	1	1	1	1	2	1
Q9BTX1	Q9BTX1	1	1	1	Nucleoporin NDC1	NDC1	1	1	1	1	0	0	1	1	1	0	0	1	1	1	0	0	0	1	0	0	0	1	1	1	0	0	1	1	1	0	0	1	1	1	0	0	0	1	0	0	0	1	1
Q9BUF5;K7ESM5;K7ES63;K7EL29;K7ESQ3;K7EQT3;K7EJ64;K7ERA8;K7EJZ4;K7EN98;K7EPE5	Q9BUF5;K7ESM5	15;13;4;4;2;2;2;2;2;2;2	6;4;0;2;2;2;2;2;2;2;2	4;2;0;2;2;2;2;2;2;2;2	Tubulin beta-6 chain	TUBB6	11	15	6	4	8	7	10	9	9	12	14	13	11	11	11	10	6	9	5	8	7	10	13	9	1	1	3	4	3	6	5	6	4	4	4	3	1	4	0	2	3	4	6
Q9BW60	Q9BW60	1	1	1	Elongation of very long chain fatty acids protein 1	ELOVL1	1	1	1	1	0	0	0	1	1	1	1	1	1	1	1	1	0	1	0	1	1	1	1	0	0	0	0	1	1	1	1	1	1	1	1	1	0	1	0	1	1	1	1
Q9BXP5;H7C3A1;H7C1K0;A0A0A0MSP6	Q9BXP5;H7C3A1	9;7;1;1	9;7;1;1	9;7;1;1	Serrate RNA effector molecule homolog	SRRT	4	9	9	9	2	3	3	4	2	6	3	7	5	6	2	4	3	1	2	4	3	2	6	5	2	3	3	4	2	6	3	7	5	6	2	4	3	1	2	4	3	2	6
Q9BYX2	Q9BYX2	1	1	1	TBC1 domain family member 2A	TBC1D2	1	1	1	1	0	0	0	0	0	0	0	0	0	0	0	0	0	0	0	0	1	0	0	0	0	0	0	0	0	0	0	0	0	0	0	0	0	0	0	0	1	0	0
Q9BZH6	Q9BZH6	2	2	2	WD repeat-containing protein 11	WDR11	1	2	2	2	0	0	0	0	0	1	0	0	1	0	0	0	0	1	0	0	1	0	1	0	0	0	0	0	0	1	0	0	1	0	0	0	0	1	0	0	1	0	1
Q9BZR9;R4GN03	Q9BZR9;R4GN03	2;1	2;1	2;1	Probable E3 ubiquitin-protein ligase TRIM8	TRIM8	2	2	2	2	0	2	2	0	0	1	1	1	2	2	0	0	0	0	0	1	1	0	1	0	0	2	2	0	0	1	1	1	2	2	0	0	0	0	0	1	1	0	1
Q9BZX2;Q9HA47	Q9BZX2;Q9HA47	2;1	2;1	2;1	Uridine-cytidine kinase 2;Uridine-cytidine kinase 1	UCK2;UCK1	2	2	2	2	2	1	2	1	0	2	2	2	2	2	0	0	0	0	1	0	1	2	1	2	2	1	2	1	0	2	2	2	2	2	0	0	0	0	1	0	1	2	1
Q9C0C2	Q9C0C2	2	2	2	182 kDa tankyrase-1-binding protein	TNKS1BP1	1	2	2	2	0	0	0	0	0	1	0	1	1	0	0	0	0	0	0	0	0	1	2	1	0	0	0	0	0	1	0	1	1	0	0	0	0	0	0	0	0	1	2
Q9GZT3;H0YJW7;A0A087WUN7;H0YJ40;G3V4X6;G3V2S9	Q9GZT3;H0YJW7;A0A087WUN7;H0YJ40;G3V4X6;G3V2S9	2;1;1;1;1;1	2;1;1;1;1;1	2;1;1;1;1;1	SRA stem-loop-interacting RNA-binding protein, mitochondrial	SLIRP	6	2	2	2	0	1	2	2	2	1	0	2	0	0	0	0	0	1	1	0	0	0	0	1	0	1	2	2	2	1	0	2	0	0	0	0	0	1	1	0	0	0	0
Q9H0D6	Q9H0D6	5	5	5	5-3 exoribonuclease 2	XRN2	1	5	5	5	1	2	1	1	2	1	1	4	3	4	1	1	1	1	1	1	1	2	2	2	1	2	1	1	2	1	1	4	3	4	1	1	1	1	1	1	1	2	2
Q9H1E1	Q9H1E1	1	1	1	Ribonuclease 7	RNASE7	1	1	1	1	0	0	0	0	0	1	1	0	1	0	1	1	0	0	0	0	0	0	0	0	0	0	0	0	0	1	1	0	1	0	1	1	0	0	0	0	0	0	0
Q9H1E3	Q9H1E3	2	2	2	Nuclear ubiquitous casein and cyclin-dependent kinase substrate 1	NUCKS1	1	2	2	2	0	0	0	0	0	2	1	0	0	0	0	0	1	0	0	0	0	0	0	1	0	0	0	0	0	2	1	0	0	0	0	0	1	0	0	0	0	0	0
Q9H2M9	Q9H2M9	1	1	1	Rab3 GTPase-activating protein non-catalytic subunit	RAB3GAP2	1	1	1	1	0	0	1	0	0	0	0	1	1	0	0	0	1	1	0	0	0	0	0	1	0	0	1	0	0	0	0	1	1	0	0	0	1	1	0	0	0	0	0
Q9H444	Q9H444	1	1	1	Charged multivesicular body protein 4b	CHMP4B	1	1	1	1	1	0	0	0	0	1	1	1	1	1	1	1	1	0	0	0	1	1	1	1	1	0	0	0	0	1	1	1	1	1	1	1	1	0	0	0	1	1	1
Q9H4F8	Q9H4F8	1	1	1	SPARC-related modular calcium-binding protein 1	SMOC1	1	1	1	1	0	1	1	1	1	0	1	1	1	1	1	0	1	1	1	1	0	0	1	1	0	1	1	1	1	0	1	1	1	1	1	0	1	1	1	1	0	0	1
Q9H4M9;C9JIJ3;C9IZH1;C9JC03;A0A024R571;C9JDQ8;C9J2Z4	Q9H4M9;C9JIJ3;C9IZH1;C9JC03;A0A024R571	3;2;2;2;2;1;1	3;2;2;2;2;1;1	3;2;2;2;2;1;1	EH domain-containing protein 1	EHD1	7	3	3	3	0	1	0	0	0	1	2	1	1	2	0	1	1	0	0	2	1	1	2	1	0	1	0	0	0	1	2	1	1	2	0	1	1	0	0	2	1	1	2
Q9H814	Q9H814	1	1	1	Phosphorylated adapter RNA export protein	PHAX	1	1	1	1	0	1	1	1	0	1	0	0	0	0	0	0	1	0	0	1	0	0	1	0	0	1	1	1	0	1	0	0	0	0	0	0	1	0	0	1	0	0	1
Q9H936;A0A0D9SFA8;K4DIB0;K4DIA2;A0A0D9SG84;E9PI74;E9PQ36;K4DIB6;K4DIB3;K4DIB8;K4DIA8;A0A0D9SEI9;A0A0D9SFE1;E9PJH7;E9PS95;Q9H1K4;K4DIB4;E9PJY0;A0A0A6YYN8	Q9H936;A0A0D9SFA8;K4DIB0;K4DIA2;A0A0D9SG84;E9PI74;E9PQ36;K4DIB6;K4DIB3;K4DIB8;K4DIA8;A0A0D9SEI9;A0A0D9SFE1;E9PJH7;E9PS95;Q9H1K4	4;3;3;3;3;3;3;3;3;3;3;3;3;3;2;2;1;1;1	4;3;3;3;3;3;3;3;3;3;3;3;3;3;2;2;1;1;1	4;3;3;3;3;3;3;3;3;3;3;3;3;3;2;2;1;1;1	Mitochondrial glutamate carrier 1;Mitochondrial glutamate carrier 2	SLC25A22;SLC25A18	19	4	4	4	1	0	2	1	1	3	3	4	4	3	0	0	0	1	0	1	4	0	2	3	1	0	2	1	1	3	3	4	4	3	0	0	0	1	0	1	4	0	2
Q9H9B4;D6RFI0;D6RDG7;S4R2X2;D6RAE9	Q9H9B4;D6RFI0	9;5;4;4;2	9;5;4;4;2	9;5;4;4;2	Sideroflexin-1	SFXN1	5	9	9	9	2	3	3	2	3	4	7	8	8	7	0	0	1	4	2	8	2	4	6	6	2	3	3	2	3	4	7	8	8	7	0	0	1	4	2	8	2	4	6
Q9HA64;I3L2G3;I3L139;I3L3W5;I3L407	Q9HA64;I3L2G3;I3L139;I3L3W5	4;3;3;2;1	4;3;3;2;1	4;3;3;2;1	Ketosamine-3-kinase	FN3KRP	5	4	4	4	1	2	2	2	2	2	4	3	2	3	2	3	1	2	2	2	0	0	2	4	1	2	2	2	2	2	4	3	2	3	2	3	1	2	2	2	0	0	2
Q9HAV0;B1AKQ8;C9JZN1;F6X3N5;F6UT28;C9JIS1;C9JXA5;E7EP32;P62879;P62873;C9JD14;H7C5J5;F5H8J8;F5H100;F5H0S8;E9PCP0;P16520	Q9HAV0;B1AKQ8;C9JZN1;F6X3N5;F6UT28;C9JIS1;C9JXA5;E7EP32;P62879;P62873	3;2;2;2;2;2;2;2;2;2;1;1;1;1;1;1;1	3;2;2;2;2;2;2;2;2;2;1;1;1;1;1;1;1	3;2;2;2;2;2;2;2;2;2;1;1;1;1;1;1;1	Guanine nucleotide-binding protein subunit beta-4;Guanine nucleotide-binding protein G(I)/G(S)/G(T) subunit beta-2;Guanine nucleotide-binding protein G(I)/G(S)/G(T) subunit beta-1	GNB4;GNB1;GNB2	17	3	3	3	2	2	2	2	1	2	3	2	3	2	2	1	2	0	0	2	2	2	2	2	2	2	2	2	1	2	3	2	3	2	2	1	2	0	0	2	2	2	2
Q9HB71	Q9HB71	1	1	1	Calcyclin-binding protein	CACYBP	1	1	1	1	0	0	0	1	0	1	1	0	1	1	0	0	1	0	0	1	0	0	1	1	0	0	0	1	0	1	1	0	1	1	0	0	1	0	0	1	0	0	1
Q9HCY8	Q9HCY8	2	2	2	Protein S100-A14	S100A14	1	2	2	2	0	0	0	0	0	0	0	0	0	0	2	0	0	0	0	0	0	0	0	0	0	0	0	0	0	0	0	0	0	0	2	0	0	0	0	0	0	0	0
Q9NP98	Q9NP98	1	1	1	Myozenin-1	MYOZ1	1	1	1	1	0	1	1	1	1	1	1	0	1	0	0	1	1	0	0	0	0	0	0	1	0	1	1	1	1	1	1	0	1	0	0	1	1	0	0	0	0	0	0
Q9NQ29;B8ZZ10;A8MYV2;B8ZZ09	Q9NQ29;B8ZZ10;A8MYV2	6;5;5;2	1;1;1;1	1;1;1;1	Putative RNA-binding protein Luc7-like 1	LUC7L	4	6	1	1	1	2	2	2	1	3	4	5	3	3	1	1	1	0	2	2	3	2	1	2	0	0	1	1	0	1	0	1	0	0	0	0	0	0	0	0	1	1	0
Q9NS69	Q9NS69	3	3	3	Mitochondrial import receptor subunit TOM22 homolog	TOMM22	1	3	3	3	2	1	2	3	1	2	1	2	2	3	2	0	0	1	0	2	2	2	1	1	2	1	2	3	1	2	1	2	2	3	2	0	0	1	0	2	2	2	1
Q9NSV4	Q9NSV4	1	1	1	Protein diaphanous homolog 3	DIAPH3	1	1	1	1	0	0	0	0	0	1	0	1	1	1	0	0	0	0	0	0	0	0	1	0	0	0	0	0	0	1	0	1	1	1	0	0	0	0	0	0	0	0	1
Q9NVH1	Q9NVH1	3	3	3	DnaJ homolog subfamily C member 11	DNAJC11	1	3	3	3	2	1	3	2	1	3	3	3	2	1	0	0	0	0	0	0	1	0	2	1	2	1	3	2	1	3	3	3	2	1	0	0	0	0	0	0	1	0	2
Q9NVI7	Q9NVI7	19	19	0	ATPase family AAA domain-containing protein 3A	ATAD3A	1	19	19	0	6	7	8	5	6	13	14	12	15	14	6	8	2	6	0	9	5	2	11	12	6	7	8	5	6	13	14	12	15	14	6	8	2	6	0	9	5	2	11
Q9NVV4;Q5T851;Q5T852	Q9NVV4;Q5T851;Q5T852	2;1;1	2;1;1	2;1;1	Poly(A) RNA polymerase, mitochondrial	MTPAP	3	2	2	2	0	0	0	0	0	2	1	1	1	1	1	0	0	0	0	0	1	1	0	1	0	0	0	0	0	2	1	1	1	1	1	0	0	0	0	0	1	1	0
Q9NXV6;J3KNE1;D6RGD2	Q9NXV6	9;3;3	9;3;3	9;3;3	CDKN2A-interacting protein	CDKN2AIP	3	9	9	9	3	5	6	6	4	8	6	6	7	7	3	3	3	4	1	2	6	3	6	3	3	5	6	6	4	8	6	6	7	7	3	3	3	4	1	2	6	3	6
Q9NYU2	Q9NYU2	1	1	1	UDP-glucose:glycoprotein glucosyltransferase 1	UGGT1	1	1	1	1	0	0	0	0	0	0	1	1	0	1	0	0	0	1	0	1	0	1	1	0	0	0	0	0	0	0	1	1	0	1	0	0	0	1	0	1	0	1	1
Q9NZ01;M0R3C3;M0R329;B4DR74	Q9NZ01	6;2;2;2	6;2;2;2	6;2;2;2	Very-long-chain enoyl-CoA reductase	TECR	4	6	6	6	5	3	4	4	4	5	4	5	5	5	3	4	3	4	2	2	4	5	4	4	5	3	4	4	4	5	4	5	5	5	3	4	3	4	2	2	4	5	4
Q9NZB2;A0A0C4DH52	Q9NZB2;A0A0C4DH52	2;1	2;1	2;1	Constitutive coactivator of PPAR-gamma-like protein 1	FAM120A	2	2	2	2	1	0	0	1	1	2	2	2	2	2	1	2	0	1	0	2	1	0	1	1	1	0	0	1	1	2	2	2	2	2	1	2	0	1	0	2	1	0	1
Q9NZI8;F8W930;Q9Y6M1	Q9NZI8	9;1;1	9;1;1	8;0;0	Insulin-like growth factor 2 mRNA-binding protein 1	IGF2BP1	3	9	9	8	4	3	3	2	2	8	8	9	9	8	3	2	0	5	0	6	6	5	5	2	4	3	3	2	2	8	8	9	9	8	3	2	0	5	0	6	6	5	5
Q9NZM1;H0YD14	Q9NZM1;H0YD14	13;8	13;8	13;8	Myoferlin	MYOF	2	13	13	13	3	6	8	8	6	9	9	9	10	9	5	6	4	5	1	2	4	1	7	7	3	6	8	8	6	9	9	9	10	9	5	6	4	5	1	2	4	1	7
Q9NZT1	Q9NZT1	5	5	5	Calmodulin-like protein 5	CALML5	1	5	5	5	5	2	4	3	4	4	3	3	2	4	3	3	1	1	2	4	2	0	3	2	5	2	4	3	4	4	3	3	2	4	3	3	1	1	2	4	2	0	3
Q9P035;H3BPZ1;H3BS72	Q9P035;H3BPZ1;H3BS72	2;1;1	2;1;1	2;1;1	Very-long-chain (3R)-3-hydroxyacyl-CoA dehydratase 3	HACD3	3	2	2	2	1	0	1	0	2	2	2	2	2	2	1	2	0	0	0	1	2	2	2	1	1	0	1	0	2	2	2	2	2	2	1	2	0	0	0	1	2	2	2
Q9P0L0;J3QKM9;E5RK64;O95292	Q9P0L0	5;1;1;1	5;1;1;1	5;1;1;1	Vesicle-associated membrane protein-associated protein A	VAPA	4	5	5	5	1	3	4	3	4	3	2	2	4	3	2	2	4	4	4	3	0	0	4	4	1	3	4	3	4	3	2	2	4	3	2	2	4	4	4	3	0	0	4
Q9P258	Q9P258	5	5	5	Protein RCC2	RCC2	1	5	5	5	4	1	3	4	2	4	3	4	5	4	4	2	0	2	0	3	3	3	2	3	4	1	3	4	2	4	3	4	5	4	4	2	0	2	0	3	3	3	2
Q9P2J5	Q9P2J5	6	6	6	Leucine--tRNA ligase, cytoplasmic	LARS	1	6	6	6	2	2	2	1	0	3	3	4	5	5	2	0	2	1	1	2	1	2	3	2	2	2	2	1	0	3	3	4	5	5	2	0	2	1	1	2	1	2	3
Q9UBB4;B1AHE3;B1AHE4	Q9UBB4;B1AHE3;B1AHE4	2;1;1	2;1;1	2;1;1	Ataxin-10	ATXN10	3	2	2	2	0	1	0	0	0	1	0	1	1	1	0	0	0	0	0	0	1	0	2	1	0	1	0	0	0	1	0	1	1	1	0	0	0	0	0	0	1	0	2
Q9UBG3	Q9UBG3	3	3	3	Cornulin	CRNN	1	3	3	3	0	0	0	0	0	2	1	0	0	0	0	2	0	0	0	0	1	0	1	1	0	0	0	0	0	2	1	0	0	0	0	2	0	0	0	0	1	0	1
Q9UBI6	Q9UBI6	1	1	1	Guanine nucleotide-binding protein G(I)/G(S)/G(O) subunit gamma-12	GNG12	1	1	1	1	1	0	1	0	1	1	1	1	1	1	1	0	1	0	0	1	1	1	1	1	1	0	1	0	1	1	1	1	1	1	1	0	1	0	0	1	1	1	1
Q9UBM7;E9PRL8;E9PQ71;E9PIP9;E9PJ54;E9PM00;H0YE57	Q9UBM7;E9PRL8;E9PQ71;E9PIP9;E9PJ54;E9PM00	3;2;2;2;2;2;1	3;2;2;2;2;2;1	3;2;2;2;2;2;1	7-dehydrocholesterol reductase	DHCR7	7	3	3	3	1	2	2	2	1	2	2	3	2	2	2	1	2	1	1	2	2	1	1	1	1	2	2	2	1	2	2	3	2	2	2	1	2	1	1	2	2	1	1
Q9UDY2	Q9UDY2	11	11	11	Tight junction protein ZO-2	TJP2	1	11	11	11	4	1	4	2	0	9	6	8	9	6	3	2	3	2	2	9	4	4	8	7	4	1	4	2	0	9	6	8	9	6	3	2	3	2	2	9	4	4	8
Q9UG63;C9JHK9;C9JZV3	Q9UG63;C9JHK9;C9JZV3	2;1;1	2;1;1	2;1;1	ATP-binding cassette sub-family F member 2	ABCF2	3	2	2	2	0	0	0	0	0	0	1	1	0	1	1	0	0	1	0	0	1	0	1	1	0	0	0	0	0	0	1	1	0	1	1	0	0	1	0	0	1	0	1
Q9UGM3	Q9UGM3	1	1	1	Deleted in malignant brain tumors 1 protein	DMBT1	1	1	1	1	0	1	0	0	0	0	0	0	0	0	0	0	1	1	0	0	1	0	0	0	0	1	0	0	0	0	0	0	0	0	0	0	1	1	0	0	1	0	0
Q9UGQ3	Q9UGQ3	1	1	1	Solute carrier family 2, facilitated glucose transporter member 6	SLC2A6	1	1	1	1	0	0	0	0	0	0	0	0	0	0	0	0	0	0	0	0	0	0	0	1	0	0	0	0	0	0	0	0	0	0	0	0	0	0	0	0	0	0	0
Q9UHB9	Q9UHB9	2	2	2	Signal recognition particle subunit SRP68	SRP68	1	2	2	2	0	1	2	2	1	1	2	1	2	2	0	1	1	1	0	1	1	0	2	0	0	1	2	2	1	1	2	1	2	2	0	1	1	1	0	1	1	0	2
Q9UHD8;K7EJV0;K7EJ51;K7EPY1;K7ENL0;K7EL40	Q9UHD8	3;1;1;1;1;1	3;1;1;1;1;1	3;1;1;1;1;1	Septin-9	2009-09-01	6	3	3	3	0	1	1	1	1	0	3	3	2	3	0	0	1	1	0	2	3	1	2	0	0	1	1	1	1	0	3	3	2	3	0	0	1	1	0	2	3	1	2
Q9UHD9	Q9UHD9	1	1	1	Ubiquilin-2	UBQLN2	1	1	1	1	1	0	1	0	1	1	1	1	1	1	0	0	1	1	0	1	1	1	1	0	1	0	1	0	1	1	1	1	1	1	0	0	1	1	0	1	1	1	1
Q9UHV9	Q9UHV9	2	2	2	Prefoldin subunit 2	PFDN2	1	2	2	2	1	0	1	0	1	1	1	1	1	1	0	0	0	0	0	0	0	0	1	1	1	0	1	0	1	1	1	1	1	1	0	0	0	0	0	0	0	0	1
Q9UII2;A0A0B4J230	Q9UII2;A0A0B4J230	2;1	2;1	2;1	ATPase inhibitor, mitochondrial	ATPIF1	2	2	2	2	1	1	2	2	2	2	1	2	2	2	2	2	2	1	1	2	0	0	2	2	1	1	2	2	2	2	1	2	2	2	2	2	2	1	1	2	0	0	2
Q9UJS0;R4GN64	Q9UJS0	18;3	18;3	14;3	Calcium-binding mitochondrial carrier protein Aralar2	SLC25A13	2	18	18	14	5	2	7	4	6	11	13	12	11	13	4	4	3	3	3	5	6	4	11	12	5	2	7	4	6	11	13	12	11	13	4	4	3	3	3	5	6	4	11
Q9UJX3	Q9UJX3	1	1	1	Anaphase-promoting complex subunit 7	ANAPC7	1	1	1	1	0	0	1	1	0	1	1	1	1	1	0	0	0	0	0	0	0	0	0	0	0	0	1	1	0	1	1	1	1	1	0	0	0	0	0	0	0	0	0
Q9UJZ1;A0A087WYB4;F2Z2I8	Q9UJZ1;A0A087WYB4	3;2;1	3;2;1	3;2;1	Stomatin-like protein 2, mitochondrial	STOML2	3	3	3	3	1	2	2	2	3	3	2	3	3	3	1	1	0	3	0	2	2	1	2	0	1	2	2	2	3	3	2	3	3	3	1	1	0	3	0	2	2	1	2
Q9UKJ3;K7EKU0;Q7Z570;A4D1E1	Q9UKJ3	5;1;1;1	5;1;1;1	5;1;1;1	G patch domain-containing protein 8	GPATCH8	4	5	5	5	3	3	3	3	2	4	4	4	3	3	4	0	2	1	0	2	2	0	1	1	3	3	3	3	2	4	4	4	3	3	4	0	2	1	0	2	2	0	1
Q9UL25	Q9UL25	1	1	1	Ras-related protein Rab-21	RAB21	1	1	1	1	1	0	0	1	1	1	1	1	1	1	1	0	0	0	0	1	0	0	0	1	1	0	0	1	1	1	1	1	1	1	1	0	0	0	0	1	0	0	0
Q9ULX3;H3BUR4	Q9ULX3;H3BUR4	3;2	3;2	3;2	RNA-binding protein NOB1	NOB1	2	3	3	3	0	0	1	1	1	2	2	3	3	2	1	1	0	0	0	2	1	1	2	3	0	0	1	1	1	2	2	3	3	2	1	1	0	0	0	2	1	1	2
Q9ULX6;M0R1Y5;M0R010;M0QYT7;V9GZ50	Q9ULX6;M0R1Y5;M0R010;M0QYT7;V9GZ50	2;1;1;1;1	2;1;1;1;1	2;1;1;1;1	A-kinase anchor protein 8-like	AKAP8L	5	2	2	2	1	0	1	1	1	1	1	1	1	2	0	0	0	1	0	1	1	0	1	0	1	0	1	1	1	1	1	1	1	2	0	0	0	1	0	1	1	0	1
Q9UMS4;H0YGF3;F5GY56	Q9UMS4;H0YGF3;F5GY56	2;1;1	2;1;1	2;1;1	Pre-mRNA-processing factor 19	PRPF19	3	2	2	2	0	1	0	1	0	2	1	2	2	2	0	0	0	0	0	0	1	1	1	2	0	1	0	1	0	2	1	2	2	2	0	0	0	0	0	0	1	1	1
Q9UN86;E5RH00;D6R9X5;D6R9A4;D6RBM9;D6REX8;D6RBR0;D6RE13;D6RBW8;D6RGJ4;D6RAC7;D6RB17	Q9UN86	3;1;1;1;1;1;1;1;1;1;1;1	2;0;0;0;0;0;0;0;0;0;0;0	2;0;0;0;0;0;0;0;0;0;0;0	Ras GTPase-activating protein-binding protein 2	G3BP2	12	3	2	2	2	1	1	1	1	3	3	3	3	2	1	1	1	1	0	2	2	2	2	2	1	1	1	1	1	2	2	2	2	2	1	1	1	1	0	1	2	1	2
Q9UNE7;H3BS86;H3BTA3;H3BUD0	Q9UNE7;H3BS86	17;12;6;5	17;12;6;5	17;12;6;5	E3 ubiquitin-protein ligase CHIP	STUB1	4	17	17	17	0	1	0	1	0	2	5	2	17	3	1	0	0	0	0	3	2	0	10	6	0	1	0	1	0	2	5	2	17	3	1	0	0	0	0	3	2	0	10
Q9UNY4	Q9UNY4	3	3	3	Transcription termination factor 2	TTF2	1	3	3	3	0	0	1	1	1	3	3	3	3	2	1	0	0	0	1	1	2	2	3	1	0	0	1	1	1	3	3	3	3	2	1	0	0	0	1	1	2	2	3
Q9UPQ9;H0Y720	Q9UPQ9;H0Y720	4;3	4;3	4;3	Trinucleotide repeat-containing gene 6B protein	TNRC6B	2	4	4	4	2	3	3	3	3	2	1	2	2	4	2	3	0	3	1	1	1	1	2	1	2	3	3	3	3	2	1	2	2	4	2	3	0	3	1	1	1	1	2
Q9UQ35;I3L1C0;A0A087X1W1;I3L1I8;I3L182;I3L4D8	Q9UQ35	5;1;1;1;1;1	5;1;1;1;1;1	5;1;1;1;1;1	Serine/arginine repetitive matrix protein 2	SRRM2	6	5	5	5	0	0	2	1	1	2	3	3	5	4	1	2	1	2	0	0	2	2	3	4	0	0	2	1	1	2	3	3	5	4	1	2	1	2	0	0	2	2	3
Q9UQ80;F8VR77;H0YIN7;F8W0A3	Q9UQ80;F8VR77	5;3;2;2	5;3;2;2	5;3;2;2	Proliferation-associated protein 2G4	PA2G4	4	5	5	5	1	1	1	1	1	2	3	3	3	4	0	0	1	2	0	0	3	2	2	3	1	1	1	1	1	2	3	3	3	4	0	0	1	2	0	0	3	2	2
Q9Y230;M0R0Y3;X6R2L4;M0R0Z0;M0QXI6;M0QXZ7	Q9Y230;M0R0Y3;X6R2L4	13;8;7;2;2;1	13;8;7;2;2;1	13;8;7;2;2;1	RuvB-like 2	RUVBL2	6	13	13	13	4	6	8	6	6	10	8	10	10	8	5	6	4	5	3	7	9	5	9	5	4	6	8	6	6	10	8	10	10	8	5	6	4	5	3	7	9	5	9
Q9Y265;E7ETR0;J3QLR1;H7C4G5	Q9Y265;E7ETR0	5;3;2;2	5;3;2;2	5;3;2;2	RuvB-like 1	RUVBL1	4	5	5	5	1	1	2	2	3	3	3	3	4	3	1	0	1	2	0	2	2	1	3	2	1	1	2	2	3	3	3	3	4	3	1	0	1	2	0	2	2	1	3
Q9Y2B0;H0YI18;F8W1K5;F8VXJ7;F8W031	Q9Y2B0;H0YI18;F8W1K5;F8VXJ7;F8W031	2;1;1;1;1	2;1;1;1;1	2;1;1;1;1	Protein canopy homolog 2	CNPY2	5	2	2	2	1	1	1	1	1	2	2	1	1	2	0	1	0	1	0	1	1	0	1	1	1	1	1	1	1	2	2	1	1	2	0	1	0	1	0	1	1	0	1
Q9Y2X3	Q9Y2X3	1	1	1	Nucleolar protein 58	NOP58	1	1	1	1	0	0	0	0	0	1	1	1	1	1	0	0	0	0	0	1	1	1	1	0	0	0	0	0	0	1	1	1	1	1	0	0	0	0	0	1	1	1	1
Q9Y2Z0	Q9Y2Z0	1	1	1	Suppressor of G2 allele of SKP1 homolog	SUGT1	1	1	1	1	0	0	1	1	1	1	1	1	1	0	0	0	0	0	0	0	1	1	1	0	0	0	1	1	1	1	1	1	1	0	0	0	0	0	0	0	1	1	1
Q9Y383;A0A0A6YYC3;A0A0A6YYJ8;V9GZ75;F8WEU3;F8WBC1;F2Z322	Q9Y383;A0A0A6YYC3;A0A0A6YYJ8	12;10;10;2;2;1;1	12;10;10;2;2;1;1	7;6;6;1;1;0;0	Putative RNA-binding protein Luc7-like 2	LUC7L2;C7orf55-LUC7L2	7	12	12	7	6	7	5	6	5	8	11	10	10	8	5	7	8	6	6	5	5	4	6	9	6	7	5	6	5	8	11	10	10	8	5	7	8	6	6	5	5	4	6
Q9Y3I0	Q9Y3I0	1	1	1	tRNA-splicing ligase RtcB homolog	RTCB	1	1	1	1	0	0	0	0	0	1	0	1	0	0	0	0	0	0	0	0	0	0	0	0	0	0	0	0	0	1	0	1	0	0	0	0	0	0	0	0	0	0	0
Q9Y3T9	Q9Y3T9	1	1	1	Nucleolar complex protein 2 homolog	NOC2L	1	1	1	1	1	1	1	1	1	1	1	0	0	1	0	0	0	1	0	1	1	1	1	0	1	1	1	1	1	1	1	0	0	1	0	0	0	1	0	1	1	1	1
Q9Y3U8;J3QSB5	Q9Y3U8;J3QSB5	2;1	2;1	2;1	60S ribosomal protein L36	RPL36	2	2	2	2	1	1	2	1	1	2	2	2	2	1	1	2	0	1	2	2	1	2	2	1	1	1	2	1	1	2	2	2	2	1	1	2	0	1	2	2	1	2	2
Q9Y3Z3	Q9Y3Z3	3	3	3	Deoxynucleoside triphosphate triphosphohydrolase SAMHD1	SAMHD1	1	3	3	3	0	0	0	0	0	3	2	3	2	3	0	0	0	0	0	1	2	1	2	1	0	0	0	0	0	3	2	3	2	3	0	0	0	0	0	1	2	1	2
Q9Y446;E9PJR7;E9PRW6;E9PKC4;E9PK71	Q9Y446	5;1;1;1;1	5;1;1;1;1	5;1;1;1;1	Plakophilin-3	PKP3	5	5	5	5	1	3	3	1	3	3	2	3	3	3	1	2	2	1	0	3	3	0	3	3	1	3	3	1	3	3	2	3	3	3	1	2	2	1	0	3	3	0	3
Q9Y490	Q9Y490	1	1	1	Talin-1	TLN1	1	1	1	1	0	0	0	0	0	1	1	1	1	1	1	0	0	0	0	1	1	0	1	0	0	0	0	0	0	1	1	1	1	1	1	0	0	0	0	1	1	0	1
Q9Y4E8;F8VVY7;F8VZG8;F8W0H4;H0YI31	Q9Y4E8;F8VVY7;F8VZG8;F8W0H4;H0YI31	2;1;1;1;1	2;1;1;1;1	2;1;1;1;1	Ubiquitin carboxyl-terminal hydrolase 15	USP15	5	2	2	2	0	0	1	0	0	1	1	1	1	2	0	0	0	0	0	0	1	1	1	0	0	0	1	0	0	1	1	1	1	2	0	0	0	0	0	0	1	1	1
Q9Y4K0;H0YAR1;E5RHH3;E5RFY0	Q9Y4K0;H0YAR1;E5RHH3;E5RFY0	2;1;1;1	2;1;1;1	2;1;1;1	Lysyl oxidase homolog 2	LOXL2	4	2	2	2	0	0	0	0	0	1	2	2	2	1	0	0	0	1	0	0	2	1	2	1	0	0	0	0	0	1	2	2	2	1	0	0	0	1	0	0	2	1	2
Q9Y4W6;K7EP56	Q9Y4W6	5;1	5;1	5;1	AFG3-like protein 2	AFG3L2	2	5	5	5	0	2	1	1	2	1	2	1	3	2	0	1	1	0	0	1	0	0	1	3	0	2	1	1	2	1	2	1	3	2	0	1	1	0	0	1	0	0	1
Q9Y5L4;K7EIT2	Q9Y5L4;K7EIT2	2;1	2;1	2;1	Mitochondrial import inner membrane translocase subunit Tim13	TIMM13	2	2	2	2	0	1	0	1	2	1	0	1	2	1	2	1	2	2	1	2	0	1	2	2	0	1	0	1	2	1	0	1	2	1	2	1	2	2	1	2	0	1	2
Q9Y678;H0Y8X7;D6RG17	Q9Y678	13;2;1	13;2;1	11;2;1	Coatomer subunit gamma-1	COPG1	3	13	13	11	2	5	7	5	4	10	9	10	11	12	8	6	4	5	2	8	8	7	8	7	2	5	7	5	4	10	9	10	11	12	8	6	4	5	2	8	8	7	8
Q9Y6K5	Q9Y6K5	1	1	1	2-5-oligoadenylate synthase 3	OAS3	1	1	1	1	0	0	0	0	0	1	1	0	1	1	0	0	0	0	1	1	0	0	1	1	0	0	0	0	0	1	1	0	1	1	0	0	0	0	1	1	0	0	1
Q9Y6N5;H3BNP9;H3BMS6;H3BNX3	Q9Y6N5	5;2;2;2	5;2;2;2	5;2;2;2	Sulfide:quinone oxidoreductase, mitochondrial	SQRDL	4	5	5	5	1	3	3	3	3	3	3	4	4	4	2	1	3	3	3	2	2	1	3	4	1	3	3	3	3	3	3	4	4	4	2	1	3	3	3	2	2	1	3
R4GN18	R4GN18	1	1	1		CD46	1	1	1	1	1	1	1	1	1	1	1	1	1	1	1	0	0	0	0	1	1	1	1	0	1	1	1	1	1	1	1	1	1	1	1	0	0	0	0	1	1	1	1
REV__A0A0C4DGM1;REV__Q15661;REV__P20231;REV__J3QTS8;REV__A0A087WUI4;REV__A0A087X1U0	REV__A0A0C4DGM1;REV__Q15661;REV__P20231;REV__J3QTS8;REV__A0A087WUI4;REV__A0A087X1U0	1;1;1;1;1;1	1;1;1;1;1;1	1;1;1;1;1;1			6	1	1	1	0	1	1	1	1	1	1	1	1	0	1	1	0	0	0	1	0	0	1	1	0	1	1	1	1	1	1	1	1	0	1	1	0	0	0	1	0	0	1
REV__A0A0D9SET1;REV__G3V1R1;REV__G5E9X6;REV__G3V1M9;REV__P04280;REV__A0A0G2JQ42;REV__A0A0G2JRP6;REV__A0A0G2JMN8;REV__P02812;REV__A0A0G2JM13;REV__A0A0G2JR74	REV__A0A0D9SET1;REV__G3V1R1;REV__G5E9X6;REV__G3V1M9;REV__P04280;REV__A0A0G2JQ42;REV__A0A0G2JRP6;REV__A0A0G2JMN8;REV__P02812;REV__A0A0G2JM13;REV__A0A0G2JR74	2;2;2;2;2;1;1;1;1;1;1	2;2;2;2;2;1;1;1;1;1;1	2;2;2;2;2;1;1;1;1;1;1			11	2	2	2	2	1	0	0	0	0	0	0	0	0	0	0	0	0	2	0	0	0	0	0	2	1	0	0	0	0	0	0	0	0	0	0	0	0	2	0	0	0	0
REV__E7ENZ3;REV__B7ZAR1;REV__E9PCA1;REV__P48643	REV__E7ENZ3;REV__B7ZAR1;REV__E9PCA1;REV__P48643	1;1;1;1	1;1;1;1	1;1;1;1			4	1	1	1	1	1	1	1	1	1	1	1	1	1	1	1	1	1	1	1	0	1	1	1	1	1	1	1	1	1	1	1	1	1	1	1	1	1	1	1	0	1	1
REV__D6RIA3	REV__D6RIA3	1	1	1			1	1	1	1	1	1	1	1	1	1	1	1	1	0	0	0	1	1	0	1	0	0	1	1	1	1	1	1	1	1	1	1	1	0	0	0	1	1	0	1	0	0	1
REV__H0YMT1	REV__H0YMT1	1	1	1			1	1	1	1	0	0	0	0	0	1	0	0	0	0	0	0	1	0	1	0	0	0	0	0	0	0	0	0	0	1	0	0	0	0	0	0	1	0	1	0	0	0	0
REV__J3QRG4;REV__J3KTM9;REV__Q14974	REV__J3QRG4;REV__J3KTM9;REV__Q14974	1;1;1	1;1;1	1;1;1			3	1	1	1	1	1	0	1	0	1	1	0	0	0	1	0	0	0	0	0	0	0	0	0	1	1	0	1	0	1	1	0	0	0	1	0	0	0	0	0	0	0	0
REV__O15230	REV__O15230	1	1	1			1	1	1	1	1	1	1	1	1	1	1	1	1	1	1	1	1	1	1	1	0	0	1	1	1	1	1	1	1	1	1	1	1	1	1	1	1	1	1	1	0	0	1
REV__O76082	REV__O76082	1	1	1			1	1	1	1	1	1	1	1	1	1	1	0	0	1	1	0	1	1	1	0	0	0	0	1	1	1	1	1	1	1	1	0	0	1	1	0	1	1	1	0	0	0	0
REV__P48147	REV__P48147	1	1	1			1	1	1	1	0	0	0	0	0	0	0	0	0	0	0	0	0	0	0	0	0	0	0	1	0	0	0	0	0	0	0	0	0	0	0	0	0	0	0	0	0	0	0
REV__Q9C0B2	REV__Q9C0B2	3	3	3			1	3	3	3	1	1	1	0	2	0	0	2	0	1	0	1	1	0	0	0	0	0	1	0	1	1	1	0	2	0	0	2	0	1	0	1	1	0	0	0	0	0	1
REV__Q9ULJ3	REV__Q9ULJ3	2	2	2			1	2	2	2	0	1	1	1	1	1	1	1	1	1	2	0	1	1	0	1	1	1	1	1	0	1	1	1	1	1	1	1	1	1	2	0	1	1	0	1	1	1	1
[truncated: 147 more columns]

## Sheet: b. Table Headers
Table headers in (a)	Description
Protein IDs	Identifier(s) of protein(s) contained in the protein group. They are sorted by number of identified peptides in descending order.
Majority protein IDs	These are the IDs of those proteins that have at least half of the peptides that the leading protein has.
Peptide counts (all)	Number of peptides associated with each protein in protein group, occuring in the order as the protein IDs occur in the 'Protein IDs' column. Here distinct peptide sequences are counted. Modified forms or different charges are counted as one peptide.
Peptide counts (razor+unique)	Number of peptides associated with each protein in protein group, occuring in the order as the protein IDs occur in the 'Protein IDs' column. Here distinct peptide sequences are counted. Modified forms or different charges are counted as one peptide.
Peptide counts (unique)	Number of peptides associated with each protein in protein group, occuring in the order as the protein IDs occur in the 'Protein IDs' column. Here distinct peptide sequences are counted. Modified forms or different charges are counted as one peptide.
Protein names	Name(s) of protein(s) contained within the group.
Gene names	Name(s) of the gene(s) associated to the protein(s) contained within the group.
Number of proteins	Number of proteins contained within the group. This corresponds to the number of entries in the colum 'Protein IDs'.
Peptides	The total number of peptide sequences associated with the protein group (i.e. for all the proteins in the group).
Razor + unique peptides	The total number of razor + unique peptides associated with the protein group (i.e. these peptides are shared with another protein group).
Unique peptides	The total number of unique peptides associated with the protein group (i.e. these peptides are not shared with another protein group).
Peptides KD-BG_1	Number of peptides (distinct peptide sequences) in experiment KD-BG_1.
Peptides KD-BG_2	Number of peptides (distinct peptide sequences) in experiment KD-BG_2.
Peptides KD-BG_3	Number of peptides (distinct peptide sequences) in experiment KD-BG_3.
Peptides KD-BG_4	Number of peptides (distinct peptide sequences) in experiment KD-BG_4.
Peptides KD-BG_5	Number of peptides (distinct peptide sequences) in experiment KD-BG_5.
Peptides KD-PD_1	Number of peptides (distinct peptide sequences) in experiment KD-PD_1.
Peptides KD-PD_2	Number of peptides (distinct peptide sequences) in experiment KD-PD_2.
Peptides KD-PD_3	Number of peptides (distinct peptide sequences) in experiment KD-PD_3.
Peptides KD-PD_4	Number of peptides (distinct peptide sequences) in experiment KD-PD_4.
Peptides KD-PD_5	Number of peptides (distinct peptide sequences) in experiment KD-PD_5.
Peptides WT-BG_1	Number of peptides (distinct peptide sequences) in experiment WT-BG_1.
Peptides WT-BG_2	Number of peptides (distinct peptide sequences) in experiment WT-BG_2.
Peptides WT-BG_3	Number of peptides (distinct peptide sequences) in experiment WT-BG_3.
Peptides WT-BG_4	Number of peptides (distinct peptide sequences) in experiment WT-BG_4.
Peptides WT-BG_5	Number of peptides (distinct peptide sequences) in experiment WT-BG_5.
Peptides WT-PD_1	Number of peptides (distinct peptide sequences) in experiment WT-PD_1.
Peptides WT-PD_2	Number of peptides (distinct peptide sequences) in experiment WT-PD_2.
Peptides WT-PD_3	Number of peptides (distinct peptide sequences) in experiment WT-PD_3.
Peptides WT-PD_4	Number of peptides (distinct peptide sequences) in experiment WT-PD_4.
Peptides WT-PD_5	Number of peptides (distinct peptide sequences) in experiment WT-PD_5.
Razor + unique peptides KD-BG_1	Number of razor + unique peptides (distinct peptide sequences) in experiment KD-BG_1.
Razor + unique peptides KD-BG_2	Number of razor + unique peptides (distinct peptide sequences) in experiment KD-BG_2.
Razor + unique peptides KD-BG_3	Number of razor + unique peptides (distinct peptide sequences) in experiment KD-BG_3.
Razor + unique peptides KD-BG_4	Number of razor + unique peptides (distinct peptide sequences) in experiment KD-BG_4.
Razor + unique peptides KD-BG_5	Number of razor + unique peptides (distinct peptide sequences) in experiment KD-BG_5.
Razor + unique peptides KD-PD_1	Number of razor + unique peptides (distinct peptide sequences) in experiment KD-PD_1.
Razor + unique peptides KD-PD_2	Number of razor + unique peptides (distinct peptide sequences) in experiment KD-PD_2.
Razor + unique peptides KD-PD_3	Number of razor + unique peptides (distinct peptide sequences) in experiment KD-PD_3.
Razor + unique peptides KD-PD_4	Number of razor + unique peptides (distinct peptide sequences) in experiment KD-PD_4.
Razor + unique peptides KD-PD_5	Number of razor + unique peptides (distinct peptide sequences) in experiment KD-PD_5.
Razor + unique peptides WT-BG_1	Number of razor + unique peptides (distinct peptide sequences) in experiment WT-BG_1.
Razor + unique peptides WT-BG_2	Number of razor + unique peptides (distinct peptide sequences) in experiment WT-BG_2.
Razor + unique peptides WT-BG_3	Number of razor + unique peptides (distinct peptide sequences) in experiment WT-BG_3.
Razor + unique peptides WT-BG_4	Number of razor + unique peptides (distinct peptide sequences) in experiment WT-BG_4.
Razor + unique peptides WT-BG_5	Number of razor + unique peptides (distinct peptide sequences) in experiment WT-BG_5.
Razor + unique peptides WT-PD_1	Number of razor + unique peptides (distinct peptide sequences) in experiment WT-PD_1.
Razor + unique peptides WT-PD_2	Number of razor + unique peptides (distinct peptide sequences) in experiment WT-PD_2.
Razor + unique peptides WT-PD_3	Number of razor + unique peptides (distinct peptide sequences) in experiment WT-PD_3.
Razor + unique peptides WT-PD_4	Number of razor + unique peptides (distinct peptide sequences) in experiment WT-PD_4.
Razor + unique peptides WT-PD_5	Number of razor + unique peptides (distinct peptide sequences) in experiment WT-PD_5.
Unique peptides KD-BG_1	Number of unique peptides (distinct peptide sequences) in experiment KD-BG_1.
Unique peptides KD-BG_2	Number of unique peptides (distinct peptide sequences) in experiment KD-BG_2.
Unique peptides KD-BG_3	Number of unique peptides (distinct peptide sequences) in experiment KD-BG_3.
Unique peptides KD-BG_4	Number of unique peptides (distinct peptide sequences) in experiment KD-BG_4.
Unique peptides KD-BG_5	Number of unique peptides (distinct peptide sequences) in experiment KD-BG_5.
Unique peptides KD-PD_1	Number of unique peptides (distinct peptide sequences) in experiment KD-PD_1.
Unique peptides KD-PD_2	Number of unique peptides (distinct peptide sequences) in experiment KD-PD_2.
Unique peptides KD-PD_3	Number of unique peptides (distinct peptide sequences) in experiment KD-PD_3.
Unique peptides KD-PD_4	Number of unique peptides (distinct peptide sequences) in experiment KD-PD_4.
Unique peptides KD-PD_5	Number of unique peptides (distinct peptide sequences) in experiment KD-PD_5.
Unique peptides WT-BG_1	Number of unique peptides (distinct peptide sequences) in experiment WT-BG_1.
Unique peptides WT-BG_2	Number of unique peptides (distinct peptide sequences) in experiment WT-BG_2.
Unique peptides WT-BG_3	Number of unique peptides (distinct peptide sequences) in experiment WT-BG_3.
Unique peptides WT-BG_4	Number of unique peptides (distinct peptide sequences) in experiment WT-BG_4.
Unique peptides WT-BG_5	Number of unique peptides (distinct peptide sequences) in experiment WT-BG_5.
Unique peptides WT-PD_1	Number of unique peptides (distinct peptide sequences) in experiment WT-PD_1.
Unique peptides WT-PD_2	Number of unique peptides (distinct peptide sequences) in experiment WT-PD_2.
Unique peptides WT-PD_3	Number of unique peptides (distinct peptide sequences) in experiment WT-PD_3.
Unique peptides WT-PD_4	Number of unique peptides (distinct peptide sequences) in experiment WT-PD_4.
Unique peptides WT-PD_5	Number of unique peptides (distinct peptide sequences) in experiment WT-PD_5.
Sequence coverage [%]	Percentage of the sequence that is covered by the identified peptides of the best protein sequence contained in the group.
Unique + razor sequence coverage [%]	Percentage of the sequence that is covered by the identified unique and razor peptides of the best protein sequence contained in the group.
Unique sequence coverage [%]	Percentage of the sequence that is covered by the identified unique peptides of the best protein sequence contained in the group.
Mol. weight [kDa]	Molecular weight of the leading protein sequence contained in the protein group.
Sequence length	The length of the leading protein sequence contained in the group.
Sequence lengths	The length of all sequences of the proteins contained in the group.
Q-value	This is the ratio of reverse to forward protein groups.
Score	Protein score which is derived from peptide posterior error probabilities.
Identification type KD-BG_1	Indicates whether this experiment was identified by MS/MS or only by matching between runs.
Identification type KD-BG_2	Indicates whether this experiment was identified by MS/MS or only by matching between runs.
Identification type KD-BG_3	Indicates whether this experiment was identified by MS/MS or only by matching between runs.
Identification type KD-BG_4	Indicates whether this experiment was identified by MS/MS or only by matching between runs.
Identification type KD-BG_5	Indicates whether this experiment was identified by MS/MS or only by matching between runs.
Identification type KD-PD_1	Indicates whether this experiment was identified by MS/MS or only by matching between runs.
Identification type KD-PD_2	Indicates whether this experiment was identified by MS/MS or only by matching between runs.
Identification type KD-PD_3	Indicates whether this experiment was identified by MS/MS or only by matching between runs.
Identification type KD-PD_4	Indicates whether this experiment was identified by MS/MS or only by matching between runs.
Identification type KD-PD_5	Indicates whether this experiment was identified by MS/MS or only by matching between runs.
Identification type WT-BG_1	Indicates whether this experiment was identified by MS/MS or only by matching between runs.
Identification type WT-BG_2	Indicates whether this experiment was identified by MS/MS or only by matching between runs.
Identification type WT-BG_3	Indicates whether this experiment was identified by MS/MS or only by matching between runs.
Identification type WT-BG_4	Indicates whether this experiment was identified by MS/MS or only by matching between runs.
Identification type WT-BG_5	Indicates whether this experiment was identified by MS/MS or only by matching between runs.
Identification type WT-PD_1	Indicates whether this experiment was identified by MS/MS or only by matching between runs.
Identification type WT-PD_2	Indicates whether this experiment was identified by MS/MS or only by matching between runs.
Identification type WT-PD_3	Indicates whether this experiment was identified by MS/MS or only by matching between runs.
Identification type WT-PD_4	Indicates whether this experiment was identified by MS/MS or only by matching between runs.
Identification type WT-PD_5	Indicates whether this experiment was identified by MS/MS or only by matching between runs.
Sequence coverage KD-BG_1 [%]	[%] Percentage of the sequence that is covered by the identified peptides in this sample of the longest protein sequence contained within the group.
Sequence coverage KD-BG_2 [%]	[%] Percentage of the sequence that is covered by the identified peptides in this sample of the longest protein sequence contained within the group.
Sequence coverage KD-BG_3 [%]	[%] Percentage of the sequence that is covered by the identified peptides in this sample of the longest protein sequence contained within the group.
Sequence coverage KD-BG_4 [%]	[%] Percentage of the sequence that is covered by the identified peptides in this sample of the longest protein sequence contained within the group.
Sequence coverage KD-BG_5 [%]	[%] Percentage of the sequence that is covered by the identified peptides in this sample of the longest protein sequence contained within the group.
Sequence coverage KD-PD_1 [%]	[%] Percentage of the sequence that is covered by the identified peptides in this sample of the longest protein sequence contained within the group.
Sequence coverage KD-PD_2 [%]	[%] Percentage of the sequence that is covered by the identified peptides in this sample of the longest protein sequence contained within the group.
Sequence coverage KD-PD_3 [%]	[%] Percentage of the sequence that is covered by the identified peptides in this sample of the longest protein sequence contained within the group.
Sequence coverage KD-PD_4 [%]	[%] Percentage of the sequence that is covered by the identified peptides in this sample of the longest protein sequence contained within the group.
Sequence coverage KD-PD_5 [%]	[%] Percentage of the sequence that is covered by the identified peptides in this sample of the longest protein sequence contained within the group.
Sequence coverage WT-BG_1 [%]	[%] Percentage of the sequence that is covered by the identified peptides in this sample of the longest protein sequence contained within the group.
Sequence coverage WT-BG_2 [%]	[%] Percentage of the sequence that is covered by the identified peptides in this sample of the longest protein sequence contained within the group.
Sequence coverage WT-BG_3 [%]	[%] Percentage of the sequence that is covered by the identified peptides in this sample of the longest protein sequence contained within the group.
Sequence coverage WT-BG_4 [%]	[%] Percentage of the sequence that is covered by the identified peptides in this sample of the longest protein sequence contained within the group.
Sequence coverage WT-BG_5 [%]	[%] Percentage of the sequence that is covered by the identified peptides in this sample of the longest protein sequence contained within the group.
Sequence coverage WT-PD_1 [%]	[%] Percentage of the sequence that is covered by the identified peptides in this sample of the longest protein sequence contained within the group.
Sequence coverage WT-PD_2 [%]	[%] Percentage of the sequence that is covered by the identified peptides in this sample of the longest protein sequence contained within the group.
Sequence coverage WT-PD_3 [%]	[%] Percentage of the sequence that is covered by the identified peptides in this sample of the longest protein sequence contained within the group.
Sequence coverage WT-PD_4 [%]	[%] Percentage of the sequence that is covered by the identified peptides in this sample of the longest protein sequence contained within the group.
Sequence coverage WT-PD_5 [%]	[%] Percentage of the sequence that is covered by the identified peptides in this sample of the longest protein sequence contained within the group.
Intensity	Summed up eXtracted Ion Current (XIC) of all isotopic clusters associated with the identified AA sequence. In case of a labeled experiment this is the total intensity of all the isotopic patterns in the label cluster.
Intensity KD-BG_1	Summed up eXtracted Ion Current (XIC) of all isotopic clusters associated with the identified AA sequence. In case of a labeled experiment this is the total intensity of all the isotopic patterns in the label cluster.
Intensity KD-BG_2	Summed up eXtracted Ion Current (XIC) of all isotopic clusters associated with the identified AA sequence. In case of a labeled experiment this is the total intensity of all the isotopic patterns in the label cluster.
Intensity KD-BG_3	Summed up eXtracted Ion Current (XIC) of all isotopic clusters associated with the identified AA sequence. In case of a labeled experiment this is the total intensity of all the isotopic patterns in the label cluster.
Intensity KD-BG_4	Summed up eXtracted Ion Current (XIC) of all isotopic clusters associated with the identified AA sequence. In case of a labeled experiment this is the total intensity of all the isotopic patterns in the label cluster.
Intensity KD-BG_5	Summed up eXtracted Ion Current (XIC) of all isotopic clusters associated with the identified AA sequence. In case of a labeled experiment this is the total intensity of all the isotopic patterns in the label cluster.
Intensity KD-PD_1	Summed up eXtracted Ion Current (XIC) of all isotopic clusters associated with the identified AA sequence. In case of a labeled experiment this is the total intensity of all the isotopic patterns in the label cluster.
Intensity KD-PD_2	Summed up eXtracted Ion Current (XIC) of all isotopic clusters associated with the identified AA sequence. In case of a labeled experiment this is the total intensity of all the isotopic patterns in the label cluster.
Intensity KD-PD_3	Summed up eXtracted Ion Current (XIC) of all isotopic clusters associated with the identified AA sequence. In case of a labeled experiment this is the total intensity of all the isotopic patterns in the label cluster.
Intensity KD-PD_4	Summed up eXtracted Ion Current (XIC) of all isotopic clusters associated with the identified AA sequence. In case of a labeled experiment this is the total intensity of all the isotopic patterns in the label cluster.
Intensity KD-PD_5	Summed up eXtracted Ion Current (XIC) of all isotopic clusters associated with the identified AA sequence. In case of a labeled experiment this is the total intensity of all the isotopic patterns in the label cluster.
Intensity WT-BG_1	Summed up eXtracted Ion Current (XIC) of all isotopic clusters associated with the identified AA sequence. In case of a labeled experiment this is the total intensity of all the isotopic patterns in the label cluster.
Intensity WT-BG_2	Summed up eXtracted Ion Current (XIC) of all isotopic clusters associated with the identified AA sequence. In case of a labeled experiment this is the total intensity of all the isotopic patterns in the label cluster.
Intensity WT-BG_3	Summed up eXtracted Ion Current (XIC) of all isotopic clusters associated with the identified AA sequence. In case of a labeled experiment this is the total intensity of all the isotopic patterns in the label cluster.
Intensity WT-BG_4	Summed up eXtracted Ion Current (XIC) of all isotopic clusters associated with the identified AA sequence. In case of a labeled experiment this is the total intensity of all the isotopic patterns in the label cluster.
Intensity WT-BG_5	Summed up eXtracted Ion Current (XIC) of all isotopic clusters associated with the identified AA sequence. In case of a labeled experiment this is the total intensity of all the isotopic patterns in the label cluster.
Intensity WT-PD_1	Summed up eXtracted Ion Current (XIC) of all isotopic clusters associated with the identified AA sequence. In case of a labeled experiment this is the total intensity of all the isotopic patterns in the label cluster.
Intensity WT-PD_2	Summed up eXtracted Ion Current (XIC) of all isotopic clusters associated with the identified AA sequence. In case of a labeled experiment this is the total intensity of all the isotopic patterns in the label cluster.
Intensity WT-PD_3	Summed up eXtracted Ion Current (XIC) of all isotopic clusters associated with the identified AA sequence. In case of a labeled experiment this is the total intensity of all the isotopic patterns in the label cluster.
Intensity WT-PD_4	Summed up eXtracted Ion Current (XIC) of all isotopic clusters associated with the identified AA sequence. In case of a labeled experiment this is the total intensity of all the isotopic patterns in the label cluster.
Intensity WT-PD_5	Summed up eXtracted Ion Current (XIC) of all isotopic clusters associated with the identified AA sequence. In case of a labeled experiment this is the total intensity of all the isotopic patterns in the label cluster.
LFQ intensity KD-BG_1	Normalized protein intensities (XIC normalized by MaxQuant, MaxLFQ) for KD-BG_1.
LFQ intensity KD-BG_2	Normalized protein intensities (XIC normalized by MaxQuant, MaxLFQ) for KD-BG_2.
LFQ intensity KD-BG_3	Normalized protein intensities (XIC normalized by MaxQuant, MaxLFQ) for KD-BG_3.
LFQ intensity KD-BG_4	Normalized protein intensities (XIC normalized by MaxQuant, MaxLFQ) for KD-BG_4.
LFQ intensity KD-BG_5	Normalized protein intensities (XIC normalized by MaxQuant, MaxLFQ) for KD-BG_5.
LFQ intensity KD-PD_1	Normalized protein intensities (XIC normalized by MaxQuant, MaxLFQ) for KD-PD_1.
LFQ intensity KD-PD_2	Normalized protein intensities (XIC normalized by MaxQuant, MaxLFQ) for KD-PD_2.
LFQ intensity KD-PD_3	Normalized protein intensities (XIC normalized by MaxQuant, MaxLFQ) for KD-PD_3.
LFQ intensity KD-PD_4	Normalized protein intensities (XIC normalized by MaxQuant, MaxLFQ) for KD-PD_4.
LFQ intensity KD-PD_5	Normalized protein intensities (XIC normalized by MaxQuant, MaxLFQ) for KD-PD_5.
LFQ intensity WT-BG_1	Normalized protein intensities (XIC normalized by MaxQuant, MaxLFQ) for WT-BG_1.
LFQ intensity WT-BG_2	Normalized protein intensities (XIC normalized by MaxQuant, MaxLFQ) for WT-BG_2.
LFQ intensity WT-BG_3	Normalized protein intensities (XIC normalized by MaxQuant, MaxLFQ) for WT-BG_3.
LFQ intensity WT-BG_4	Normalized protein intensities (XIC normalized by MaxQuant, MaxLFQ) for WT-BG_4.
LFQ intensity WT-BG_5	Normalized protein intensities (XIC normalized by MaxQuant, MaxLFQ) for WT-BG_5.
LFQ intensity WT-PD_1	Normalized protein intensities (XIC normalized by MaxQuant, MaxLFQ) for WT-PD_1.
LFQ intensity WT-PD_2	Normalized protein intensities (XIC normalized by MaxQuant, MaxLFQ) for WT-PD_2.
LFQ intensity WT-PD_3	Normalized protein intensities (XIC normalized by MaxQuant, MaxLFQ) for WT-PD_3.
LFQ intensity WT-PD_4	Normalized protein intensities (XIC normalized by MaxQuant, MaxLFQ) for WT-PD_4.
LFQ intensity WT-PD_5	Normalized protein intensities (XIC normalized by MaxQuant, MaxLFQ) for WT-PD_5.
MS/MS Count KD-BG_1	Number of MSMS for KD-BG_1.
MS/MS Count KD-BG_2	Number of MSMS for KD-BG_2.
MS/MS Count KD-BG_3	Number of MSMS for KD-BG_3.
MS/MS Count KD-BG_4	Number of MSMS for KD-BG_4.
MS/MS Count KD-BG_5	Number of MSMS for KD-BG_5.
MS/MS Count KD-PD_1	Number of MSMS for KD-PD_1.
MS/MS Count KD-PD_2	Number of MSMS for KD-PD_2.
MS/MS Count KD-PD_3	Number of MSMS for KD-PD_3.
MS/MS Count KD-PD_4	Number of MSMS for KD-PD_4.
MS/MS Count KD-PD_5	Number of MSMS for KD-PD_5.
MS/MS Count WT-BG_1	Number of MSMS for WT-BG_1.
MS/MS Count WT-BG_2	Number of MSMS for WT-BG_2.
MS/MS Count WT-BG_3	Number of MSMS for WT-BG_3.
MS/MS Count WT-BG_4	Number of MSMS for WT-BG_4.
MS/MS Count WT-BG_5	Number of MSMS for WT-BG_5.
MS/MS Count WT-PD_1	Number of MSMS for WT-PD_1.
MS/MS Count WT-PD_2	Number of MSMS for WT-PD_2.
MS/MS Count WT-PD_3	Number of MSMS for WT-PD_3.
MS/MS Count WT-PD_4	Number of MSMS for WT-PD_4.
MS/MS Count WT-PD_5	Number of MSMS for WT-PD_5.
MS/MS Count	Number of MSMS in whole data set.
Only identified by site	When marked with '+', this particular protein group was identified only by a modification site.
Reverse	When marked with '+', this particular protein group contains no protein, made up of at least 50% of the peptides of the leading protein, with a peptide derived from the reversed part of the decoy database. These should be removed for further data analysis. The 50% rule is in place to prevent spurious protein hits to erroneously flag the protein group as reverse.
Potential contaminant	When marked with '+', this particular protein group was found to be a commonly occurring contaminant. These should be removed for further data analysis.
id	A unique (consecutive) identifier for each row in the proteinGroups table, which is used to cross-link the information in this file with the information stored in the other files.
Peptide IDs	Identifier(s) of the associated peptide sequence(s) summary, which can be found in the file 'peptides.txt'.
Peptide is razor	Indicates for each peptide ID if it is a razor or group unique peptide (true) or a non unique non razor peptide (false).
Mod. peptide IDs	Identifier(s) of the associated peptide sequence(s) summary, which can be found in the file 'modificationSpecificPeptides.txt'.
Evidence IDs	Identifier(s) for analyzed peptide evidence associated with the protein group referenced against the evidences table.
MS/MS IDs	The identifiers of the MS/MS scans identifying this peptide, referenced against the msms table.
Best MS/MS	The identifier of the best (in terms of quality) MS/MS scans identifying the peptides of this protein, referenced against the msms table.
Oxidation (M) site IDs	Identifier(s) for site(s) associated with the protein group, which show(s) evidence of the modification, referenced against the appropriate modification site file.
Oxidation (M) site positions	Positions of the sites in the leading protein of this group.
