# Supplementary material for: Deficiency of N1-Adenine Methyltransferase Aggravates RNA and Protein Aggregation
Source: Cells. 2025 Sep 2;14(17):1370. doi: 10.3390/cells14171370 (PMC12428715; doi:10.3390/cells14171370)
Supplement: Supplementary file 1 [file cells-14-01370-s001.zip › Table S2.xlsx]

## Sheet: WT Hela
Gene name	Protein name	Mol. weight [kDa]	Sequence coverage [%]	AVG PD/BG
AARS	Alanine--tRNA ligase, cytoplasmic	106.81	3.1	6.45384
ABCE1	ATP-binding cassette sub-family E member 1	67.314	10.5	6.57864
ADAR	Double-stranded RNA-specific adenosine deaminase	132.65	3.8	4.18716
AK4	Adenylate kinase 4, mitochondrial	25.268	9.4	2.52262
APP	Amyloid beta A4 protein	75.109	1.8	1181.74
BTF3	Transcription factor BTF3	11.802	7.3	7.09134
CALR	Calreticulin	48.141	18.9	3.95819
CAPN2	Calpain-2 catalytic subunit	79.994	5.9	6.1502
CDC123	Cell division cycle protein 123 homolog	17.777	16.6	5.36638
CDKN2AIP	CDKN2A-interacting protein	61.124	24.7	3.83493
CEP170	Centrosomal protein of 170 kDa	171.97	2.2	3.47919
CLINT1	Clathrin interactor 1	68.259	6.7	6.25026
COPG1	Coatomer subunit gamma-1	97.717	19.9	2.63458
DHX9	ATP-dependent RNA helicase A	140.96	10.5	7.95467
EGFR	Receptor protein-tyrosine kinase	129.17	1.8	3.42346
EIF3L	Eukaryotic translation initiation factor 3 subunit L	17.76	18	7.16025
EIF4G1	Eukaryotic translation initiation factor 4 gamma 1	158.64	8.5	13.139
EPRS	Bifunctional glutamate/proline--tRNA ligase	170.59	14.9	1.85152
ERLIN1	Erlin-1	38.925	14.2	8.63171
FLNC	Filamin-C	291.02	19.3	4.99094
G3BP2	Ras GTPase-activating protein-binding protein 2	54.12	7.5	3.96155
GCLM	Glutamate--cysteine ligase regulatory subunit	30.727	14.2	12.8266
GCN1L1	Translational activator GCN1	292.75	5.5	6.74149
HAX1	HCLS1-associated protein X-1	17.167	39.7	5.75952
HDLBP	Vigilin	141.44	7.1	5.99774
HNRNPA0	Heterogeneous nuclear ribonucleoprotein A0	30.84	21	11.3666
HSP90AB1	Heat shock protein HSP 90-beta	83.263	43.6	1.87875
HSPA1B	Heat shock 70 kDa protein 1B	70.108	44.2	5.93999
HSPA8	Heat shock cognate 71 kDa protein	70.897	54.2	1.91253
HSPA9	Stress-70 protein, mitochondrial	73.68	24.2	3.24299
HSPB1	Heat shock protein beta-1	22.782	44.9	2.59564
IGF2BP1	Insulin-like growth factor 2 mRNA-binding protein 1	63.48	18.2	14.2508
KHDRBS1	KH domain-containing, RNA-binding, signal transduction-associated protein 1	48.227	6.3	4.04334
KIAA0368	Proteasome-associated protein ECM29 homolog	223.69	2.1	6.62681
KRT18	Keratin, type I cytoskeletal 18	48.057	76.3	3.5233
LARP1	La-related protein 1	123.51	5.7	2.66938
LMO7	LIM domain only protein 7	145.42	8.9	4.56606
MAP7	Ensconsin	84.051	7.1	2.56183
MARCKSL1	MARCKS-related protein	19.529	14.4	5.64261
MCM6	DNA replication licensing factor MCM6	92.888	9.6	15.1696
NAMPT	Nicotinamide phosphoribosyltransferase	55.52	38.5	16.7335
NDUFA4	Cytochrome c oxidase subunit NDUFA4	9.3697	22.2	4.06139
NONO	Non-POU domain-containing octamer-binding protein	54.231	27.8	13.1875
NSUN2	tRNA (cytosine(34)-C(5))-methyltransferase	86.47	24.4	3.3777
PC	Pyruvate carboxylase, mitochondrial	129.63	2.1	4.25574
PDAP1	28 kDa heat- and acid-stable phosphoprotein	20.63	22.7	10.0762
PLEC	Plectin	531.78	7.6	22.3573
PPM1G	Protein phosphatase 1G	59.271	4	3.47348
PRKDC	DNA-dependent protein kinase catalytic subunit	469.08	15.8	3.87183
PRPF6	Pre-mRNA-processing factor 6	106.92	6.7	4.20446
RFC1	Replication factor C subunit 1	128.25	2.3	3.49147
RFC3	Replication factor C subunit 3	40.556	3.9	4.92841
RHOA	Transforming protein RhoA	21.768	13.5	9.57145
RPL15	60S ribosomal protein L15	24.146	28.4	5.47881
RPL19	Ribosomal protein L19;60S ribosomal protein L19	23.134	15	2.80418
RPL21	60S ribosomal protein L21	9.8864	39.1	24.5728
RPL23	60S ribosomal protein L23	14.865	29.3	3.87322
RPL27	60S ribosomal protein L27	15.798	30.9	15.7033
RPL8	60S ribosomal protein L8	22.389	24.4	8.36523
RPLP0	60S acidic ribosomal protein P0	34.273	29.7	3.6106
RPS9	40S ribosomal protein S9	22.591	44.3	2.95131
SDHA	Succinate dehydrogenase [ubiquinone] flavoprotein subunit, mitochondrial	56.662	5	4.03683
SFPQ	Splicing factor, proline- and glutamine-rich	76.149	6.2	7.51902
SFXN1	Sideroflexin-1	35.619	33.9	34.5086
SLC25A11	Mitochondrial 2-oxoglutarate/malate carrier protein	32.182	20.3	9.96389
SLC25A5	ADP/ATP translocase 2	32.852	43.3	2.97812
SMC4	Structural maintenance of chromosomes protein 4	144.45	5	3.11518
SMTN	Smoothelin	104.84	5.7	4.55359
SND1	Staphylococcal nuclease domain-containing protein 1	102	20.3	8.16411
SNRNP70	U1 small nuclear ribonucleoprotein 70 kDa	11.476	36.2	14.1223
SRP14	Signal recognition particle 14 kDa protein	14.57	47.1	4.8419
SRPRB	Signal recognition particle receptor subunit beta	17.502	11.2	1.99445
SRRT	Serrate RNA effector molecule homolog	100.67	11.6	3.03914
TIMM50	Mitochondrial import inner membrane translocase subunit TIM50	39.646	13	5.51166
TRMT10C	Mitochondrial ribonuclease P protein 1	47.346	17.4	3.27419
TUBA1B	Tubulin alpha-1B chain	50.151	58.5	2.03758
TUBA4A	Tubulin alpha-4A chain	49.924	56.7	7.74375
UPF1	Regulator of nonsense transcripts 1	124.34	3	10.6053
UQCRC2	Cytochrome b-c1 complex subunit 2, mitochondrial	44.634	31.6	8.63066
YBX1	Nuclease-sensitive element-binding protein 1	41.905	40.1	3.37559

## Sheet: TRMT61A KD Hela
Gene name	Protein name	Mol. weight [kDa]	Sequence coverage [%]	AVG PD/BG
AARS	Alanine--tRNA ligase, cytoplasmic	106.81	3.1	1.54745
ACACA	Acetyl-CoA carboxylase 1	265.55	3.5	3.38952
ACLY	ATP-citrate synthase	120.84	6.3	1.89832
ACTA1	Actin, alpha skeletal muscle	42.051	27.3	2.80307
ADAR	Double-stranded RNA-specific adenosine deaminase	132.65	3.8	2.50691
AHCYL1	S-adenosylhomocysteine hydrolase-like protein 1	58.951	18.1	5.22961
AK4	Adenylate kinase 4, mitochondrial	25.268	9.4	3.22912
AKAP8L	A-kinase anchor protein 8-like	71.648	3.6	4.71868
ALDH18A1	Delta-1-pyrroline-5-carboxylate synthase	87.301	8.4	1.75292
AP1G1	AP-1 complex subunit gamma-1	91.35	2.7	2.33528
APP	Amyloid beta A4 protein	75.109	1.8	19609.8
ATP1A1	Sodium/potassium-transporting ATPase subunit alpha-1	112.89	18.3	1.92483
ATP5A1	ATP synthase subunit alpha, mitochondrial	59.75	29.7	2.11952
ATP5C1	ATP synthase subunit gamma, mitochondrial	32.996	21.5	2.86887
ATXN10	Ataxin-10	53.488	5.1	3.32108
ATXN2	Ataxin-2	98.004	8.6	5.4487
AURKA	Aurora kinase A	8.6009	24.1	6.18317
BAG2	BAG family molecular chaperone regulator 2	23.772	11.4	5.26747
BTF3	Transcription factor BTF3	11.802	7.3	3.73692
BZW1	Basic leucine zipper and W2 domain-containing protein 1	48.043	16	1.97741
CALR	Calreticulin	48.141	18.9	3.2932
CAP1	Adenylyl cyclase-associated protein 1	51.901	8.8	3.33814
CAPN2	Calpain-2 catalytic subunit	79.994	5.9	2.70324
CBS	Cystathionine beta-synthase	19.087	9.6	4.26563
CCDC83	Coiled-coil domain-containing protein 83	48.85	1.9	2.86272
CCT3	T-complex protein 1 subunit gamma	60.533	29.5	2.64444
CD97	CD97 antigen	91.868	3.7	9.27378
CDC123	Cell division cycle protein 123 homolog	17.777	16.6	5.9723
CDC2	Cyclin-dependent kinase 1	34.081	32.7	3.18455
CDC20	Cell division cycle protein 20 homolog	54.722	6	4.38566
CDKN2AIP	CDKN2A-interacting protein	61.124	24.7	2.51575
CEP170	Centrosomal protein of 170 kDa	171.97	2.2	5.06391
CHCHD3	MICOS complex subunit MIC19	26.694	16.8	13.3365
CHP1	Calcineurin B homologous protein 1	14.27	9.8	6.52518
CLASP2	CLIP-associating protein 2	138.86	3.3	3.69736
CLNS1A	Methylosome subunit pICln	18.259	7.8	3.31345
CLPTM1	Cleft lip and palate transmembrane protein 1	18.743	15.2	33.7539
CPS1	Carbamoyl-phosphate synthase [ammonia], mitochondrial	164.94	20.5	5.70117
CSDE1	Cold shock domain-containing protein E1	88.884	3	2.91423
CTNND1	Catenin delta-1	104.85	14.1	10.0827
DARS	Aspartate--tRNA ligase, cytoplasmic	57.136	19.6	5.91142
DDX20	Probable ATP-dependent RNA helicase DDX20	49.374	4.2	1.80166
DDX5	Probable ATP-dependent RNA helicase DDX5	69.086	32.7	1.58295
DHX9	ATP-dependent RNA helicase A	140.96	10.5	3.70357
DNAJA1	DnaJ homolog subfamily A member 1	44.868	32.7	3.94026
DNAJA2	DnaJ homolog subfamily A member 2	45.745	21.6	2.34337
DNAJA3	DnaJ homolog subfamily A member 3, mitochondrial	52.488	17.5	3.13739
DNAJB1	DnaJ homolog subfamily B member 1	10.295	25.3	3.49446
DNAJC11	DnaJ homolog subfamily C member 11	63.277	4.7	2.0479
DNAJC7	DnaJ homolog subfamily C member 7	56.44	10.5	6.69383
ECT2	Protein ECT2	22.708	6.4	2.47726
EEF1A1P5	Putative elongation factor 1-alpha-like 3	50.184	50.6	2.0922
EEF2	Elongation factor 2	95.337	39.6	1.58319
EHD1	EH domain-containing protein 1	60.626	7.7	7.87579
EIF2S1	Eukaryotic translation initiation factor 2 subunit 1	36.112	7.9	4.23972
EIF2S3	Eukaryotic translation initiation factor 2 subunit 3	51.109	29.9	4.92678
EIF3A	Eukaryotic translation initiation factor 3 subunit A	166.57	7.9	10.2034
EIF3C	Eukaryotic translation initiation factor 3 subunit C	105.34	5.7	2.93246
EIF3I	Eukaryotic translation initiation factor 3 subunit I	36.501	16.3	3.08409
EIF3L	Eukaryotic translation initiation factor 3 subunit L	17.76	18	6.02319
EIF4B	Eukaryotic translation initiation factor 4B	69.697	12.2	3.17484
EIF4G1	Eukaryotic translation initiation factor 4 gamma 1	158.64	8.5	4.34675
EIF4G2	Eukaryotic translation initiation factor 4 gamma 2	98.117	13.7	2.90405
ERLIN1	Erlin-1	38.925	14.2	4.53665
FAM120A	Constitutive coactivator of PPAR-gamma-like protein 1	121.89	3.1	4.19271
FLNC	Filamin-C	291.02	19.3	3.77218
G3BP1	Ras GTPase-activating protein-binding protein 1	52.164	24.7	6.26186
G3BP2	Ras GTPase-activating protein-binding protein 2	54.12	7.5	2.46571
GANAB	Neutral alpha-glucosidase AB	106.87	5.1	7.33654
GCLM	Glutamate--cysteine ligase regulatory subunit	30.727	14.2	26.3501
GCN1L1	Translational activator GCN1	292.75	5.5	2.46665
HAX1	HCLS1-associated protein X-1	17.167	39.7	9.07279
HDLBP	Vigilin	141.44	7.1	2.40573
HIST1H2AJ	Histone H2A type 1-J	13.936	18	5.76261
HK2	Hexokinase-2	98.972	3	1.82603
HLA-A	HLA class I histocompatibility antigen, A-68 alpha chain	40.908	27.4	4.94232
HLTF	Helicase-like transcription factor	113.86	2.3	11.3032
HNRNPA0	Heterogeneous nuclear ribonucleoprotein A0	30.84	21	10.6755
HNRNPA1	Heterogeneous nuclear ribonucleoprotein A1	33.155	34.2	2.48896
HNRNPA2B1	Heterogeneous nuclear ribonucleoproteins A2/B1	37.429	26.1	2.2861
HNRNPA3	Heterogeneous nuclear ribonucleoprotein A3	39.594	6.3	4.07126
HNRNPC	Heterogeneous nuclear ribonucleoproteins C1/C2	25.256	12.6	4.0324
HNRNPU	Heterogeneous nuclear ribonucleoprotein U	90.583	19.6	1.86236
HSDL2	Hydroxysteroid dehydrogenase-like protein 2	45.394	11.5	3.12062
HSP90AA1	Heat shock protein HSP 90-alpha	84.659	38.1	1.71984
HSPA1B	Heat shock 70 kDa protein 1B;Heat shock 70 kDa protein 1A	70.108	44.2	5.57839
HSPA4	Heat shock 70 kDa protein 4	78.605	17.7	2.36607
HSPA8	Heat shock cognate 71 kDa protein	70.897	54.2	1.76829
HSPB1	Heat shock protein beta-1	22.782	44.9	3.33238
HSPH1	Heat shock protein 105 kDa	96.864	8.9	8.87805
HUWE1	E3 ubiquitin-protein ligase HUWE1	481.89	2.2	1.83486
IGF2BP1	Insulin-like growth factor 2 mRNA-binding protein 1	63.48	18.2	3.31184
KIAA0368	Proteasome-associated protein ECM29 homolog	223.69	2.1	3.80863
KPNA2	Importin subunit alpha-1	57.861	14.9	3.03022
KRT18	Keratin, type I cytoskeletal 18	48.057	76.3	3.67256
LARP1	La-related protein 1	123.51	5.7	2.66756
LARP4	La-related protein 4	80.595	9	9.53843
LARS	Leucine--tRNA ligase, cytoplasmic	134.46	5.7	7.62139
LMNA	Prelamin-A/C	74.139	29.2	1.59904
LMO7	LIM domain only protein 7	145.42	8.9	2.18374
LOXL2	Lysyl oxidase homolog 2	86.724	3.7	2.2919
LRRC47	Leucine-rich repeat-containing protein 47	63.472	6.9	4.21556
MAGEB2	Melanoma-associated antigen B2	35.277	11.9	7.0504
MAP4	Microtubule-associated protein	245.44	2.1	6.67878
MARCKSL1	MARCKS-related protein	19.529	14.4	2.9072
MCM5	DNA helicase	77.592	10.9	2.6062
MCM6	DNA replication licensing factor MCM6	92.888	9.6	6.49674
MCM7	DNA replication licensing factor MCM7	81.307	18.8	4.31243
MCU	Calcium uniporter protein, mitochondrial	18.97	6.6	4.12744
MISP	Mitotic interactor and substrate of PLK1	75.356	6.2	16.065
MLF2	Myeloid leukemia factor 2	28.147	8.5	4.27763
MSN	Moesin	67.819	7.6	5.11483
MT-CO2	Cytochrome c oxidase subunit 2	25.565	10.6	3.29905
MTPAP	Poly(A) RNA polymerase, mitochondrial	66.171	3.3	2.29684
MYL6	Myosin light polypeptide 6	14.436	22.3	6.07645
MYO1B	Unconventional myosin-Ib	128.48	2.3	4.32146
NACA	Nascent polypeptide-associated complex subunit alpha	15.016	30.9	2.10339
NAMPT	Nicotinamide phosphoribosyltransferase	55.52	38.5	22.3684
Nbla03646	Delta(24)-sterol reductase	49.436	3.7	9.77625
NDUFS1	NADH-ubiquinone oxidoreductase 75 kDa subunit, mitochondrial	79.467	3.7	2.18259
NOB1	RNA-binding protein NOB1	46.674	10	3.50773
NONO	Non-POU domain-containing octamer-binding protein	54.231	27.8	4.73962
NSUN2	tRNA (cytosine(34)-C(5))-methyltransferase	86.47	24.4	13.754
PABPC1	Polyadenylate-binding protein	65.747	32	2.1429
PABPC4	Polyadenylate-binding protein 4	67.97	16.7	5.86976
PDAP1	28 kDa heat- and acid-stable phosphoprotein	20.63	22.7	5.27222
PDE3A	cGMP-inhibited 3,5-cyclic phosphodiesterase A	124.98	4.7	5.14149
PDLIM5	PDZ and LIM domain protein 5	63.944	5.5	2.09913
PDS5A	Sister chromatid cohesion protein PDS5 homolog A	150.83	2.4	2.9083
PGAM5	Serine/threonine-protein phosphatase PGAM5, mitochondrial	32.004	15.9	5.45547
PLEC	Plectin	531.78	7.6	4.98692
PLIN2	Perilipin-2	48.075	7.8	2.57136
POLD3	DNA polymerase delta subunit 3	51.4	6	2.26396
PPID	Peptidyl-prolyl cis-trans isomerase D	40.763	4.3	4.73811
PRPF6	Pre-mRNA-processing factor 6	106.92	6.7	3.92051
PRPF8	Pre-mRNA-processing-splicing factor 8	273.6	2.9	1.97468
PRRC2C	Protein PRRC2C	308.77	2.5	8.9287
PSMA7	Proteasome subunit alpha type-7	27.887	15.7	3.40348
PSMC2	26S protease regulatory subunit 7	48.633	12.5	1.81087
PSME3	Proteasome activator complex subunit 3	22.455	21.8	2.05689
RANBP1	Ran-specific GTPase-activating protein	31.904	11.2	2.26271
RFC1	Replication factor C subunit 1	128.25	2.3	2.09479
RFC3	Replication factor C subunit 3	40.556	3.9	1.81552
RGPD8	RANBP2-like and GRIP domain-containing protein 8	183.26	1.9	3.77964
RPA1	Replication protein A 70 kDa DNA-binding subunit	68.137	8.9	3.32556
RPL11	60S ribosomal protein L11	20.252	31.5	2.19558
RPL13	60S ribosomal protein L13	24.261	25.1	2.3327
RPL13A	60S ribosomal protein L13a	23.577	26.6	3.42085
RPL18	60S ribosomal protein L18	18.756	37.2	2.43533
RPL18A	60S ribosomal protein L18a	16.177	33.6	15.6484
RPL19	Ribosomal protein L19	23.134	15	2.25386
RPL21	60S ribosomal protein L21	9.8864	39.1	16.8895
RPL23	60S ribosomal protein L23	14.865	29.3	3.15908
RPL23A	60S ribosomal protein L23a	7.9232	68.6	2.10129
RPL26	60S ribosomal protein L26	17.258	32.4	2.06313
RPL27	60S ribosomal protein L27	15.798	30.9	8.62448
RPL28	60S ribosomal protein L28	12.39	42	3.21718
RPL29	60S ribosomal protein L29	17.752	22.6	2.16775
RPL3	60S ribosomal protein L3	46.108	23.1	1.69235
RPL30	60S ribosomal protein L30	12.784	54.8	3.77026
RPL32	60S ribosomal protein L32	15.616	27.8	11.5302
RPL37A	60S ribosomal protein L37a	6.5677	27.6	21.6585
RPL4	60S ribosomal protein L4	47.697	27.2	3.39479
RPL5	60S ribosomal protein L5	34.362	38.4	4.99401
RPL6	60S ribosomal protein L6	32.728	24.3	1.99145
RPL7	60S ribosomal protein L7	29.225	38.7	5.29184
RPL7A	60S ribosomal protein L7a	29.995	42.1	2.2188
RPL8	60S ribosomal protein L8	22.389	24.4	18.1632
RPL9	60S ribosomal protein L9	20.775	30.9	2.5568
RPS11	40S ribosomal protein S11	18.431	39.9	1.52734
RPS14	40S ribosomal protein S14	16.273	39.7	2.01613
RPS15	40S ribosomal protein S15	14.759	15.5	2.0107
RPS15A	40S ribosomal protein S15a	11.477	60	6.19389
RPS20	40S ribosomal protein S20	13.373	23.5	7.47566
RPS23	40S ribosomal protein S23	15.807	48.3	17.5823
RPS27	40S ribosomal protein S27	9.461	40.5	2.68277
RPS4X	40S ribosomal protein S4, X isoform	29.597	52.5	1.96888
RPS5	40S ribosomal protein S5	22.391	38.5	1.84353
RRBP1	Ribosome-binding protein 1	102.77	8.1	3.42498
RUVBL2	RuvB-like 2	51.156	38	1.94976
SCAMP3	Secretory carrier-associated membrane protein 3	38.287	8.9	3.14512
SEC16A	Protein transport protein Sec16A	249.48	9.7	1.76031
SEC31A	Protein transport protein Sec31A	105.7	1.9	5.0022
SEC61A1	Protein transport protein Sec61 subunit alpha isoform 1	52.949	6	10.6961
SEC61B	Protein transport protein Sec61 subunit beta	9.9743	15.6	5.61008
SERBP1	Plasminogen activator inhibitor 1 RNA-binding protein	44.965	38.2	1.88687
SERPINH1	Serpin H1	46.44	32.5	5.30051
SF3B1	Splicing factor 3B subunit 1	145.83	1.9	2.94097
SFPQ	Splicing factor, proline- and glutamine-rich	76.149	6.2	7.16858
SFXN1	Sideroflexin-1	35.619	33.9	11.9307
SLC16A1	Monocarboxylate transporter 1	53.944	6.6	4.97218
SLC1A5	Neutral amino acid transporter B(0)	56.598	6.7	4.52977
SLC25A1	Tricarboxylate transport protein, mitochondrial	23.21	10.6	2.97188
SLC25A11	Mitochondrial 2-oxoglutarate/malate carrier protein	32.182	20.3	3.8092
SLC25A13	Calcium-binding mitochondrial carrier protein Aralar2	74.175	33.2	8.96776
SLC25A20	Mitochondrial carnitine/acylcarnitine carrier protein	25.139	8.8	13.827
SLC25A22	Mitochondrial glutamate carrier 1	34.47	14.6	5.16835
SLC25A24	Calcium-binding mitochondrial carrier protein SCaMC-1	53.354	23.9	8.85999
SLC25A4	ADP/ATP translocase 1	33.064	36.9	19.8194
SLC25A5	ADP/ATP translocase 2	32.852	43.3	2.81054
SLC25A6	ADP/ATP translocase 3	32.866	45.6	3.5333
SMC4	Structural maintenance of chromosomes protein 4	144.45	5	3.71192
SMTN	Smoothelin	104.84	5.7	3.21377
SND1	Staphylococcal nuclease domain-containing protein 1	102	20.3	29.7402
SNRNP70	U1 small nuclear ribonucleoprotein 70 kDa	11.476	36.2	3.64826
SNRPA	U1 small nuclear ribonucleoprotein A	28.388	6.2	5.82793
SNRPD3	Small nuclear ribonucleoprotein Sm D3	13.916	30.2	1.93272
SNRPF	Small nuclear ribonucleoprotein F	9.7251	24.4	12.2231
SPTLC1	Serine palmitoyltransferase 1	52.743	12.1	4.49687
SRP9	Signal recognition particle 9 kDa protein	10.112	36	3.69625
SRSF3	Serine/arginine-rich splicing factor 3	19.329	26.8	2.91541
SSB	Lupus La protein	46.836	16.7	1.55034
SYNCRIP	Heterogeneous nuclear ribonucleoprotein Q	69.602	14.1	1.76426
TCEB1	Transcription elongation factor B polypeptide 1	9.9601	64	14.8951
TCP1	T-complex protein 1 subunit alpha	60.343	40.3	2.64207
TJP2	Tight junction protein ZO-2	133.96	11.5	5.60859
TLN1	Talin-1	269.76	0.5	1.64355
TNFAIP2	Tumor necrosis factor alpha-induced protein 2	72.66	2.4	2.33771
TOR1AIP2	Torsin-1A-interacting protein 2	51.263	3.2	2.67179
TRIM5	Tripartite motif-containing protein 5	24.204	7.7	2.33306
TRMT10C	Mitochondrial ribonuclease P protein 1	47.346	17.4	4.94307
TTC37	Tetratricopeptide repeat protein 37	175.48	1.2	28.9631
TTF2	Transcription termination factor 2	129.59	4	3.87296
TUBA1B	Tubulin alpha-1B chain	50.151	58.5	3.09552
TUBA1C	Tubulin alpha-1C chain	57.73	50.9	27.4932
TUBA4A	Tubulin alpha-4A chain	49.924	56.7	3.58152
TUBB2A	Tubulin beta-2A chain	49.906	36.6	3.04552
TUFM	Elongation factor Tu, mitochondrial	49.541	29.4	1.67889
UBA1	Ubiquitin-like modifier-activating enzyme 1	117.85	11.6	3.31416
UBA2	SUMO-activating enzyme subunit 2	29.385	6.1	4.67714
UBAP2L	Ubiquitin-associated protein 2-like	114.53	9.8	2.01004
UCK2	Uridine-cytidine kinase 2	29.299	8	2.57392
UQCRC2	Cytochrome b-c1 complex subunit 2, mitochondrial	44.634	31.6	2.89475
VAPA	Vesicle-associated membrane protein-associated protein A	27.893	23.7	1.8736
VIM	Vimentin	53.651	27.7	5.18554
WARS	Tryptophan--tRNA ligase, cytoplasmic	53.165	16.6	10.7022
WDR59	WD repeat-containing protein 59	109.79	2.5	2.22027
WDR77	Methylosome protein 50	30.987	5.2	5.14222
WRNIP1	ATPase WRNIP1	72.132	4.7	3.72825
YBX1	Nuclease-sensitive element-binding protein 1	41.905	40.1	1.6625
YWHAE	14-3-3 protein epsilon	29.174	32.2	1.57501
YWHAG	14-3-3 protein gamma	28.302	39.3	1.6885
YWHAQ	14-3-3 protein theta	27.764	39.2	3.07097
ZYX	Zyxin	57.643	8	1.94908
